# Supplementary material for: Cytomegalovirus infection is a risk factor for tuberculosis disease in infants
Source: JCI Insight. 2019 Dec 5;4(23):e130090. doi: 10.1172/jci.insight.130090 (PMC6962026; doi:10.1172/jci.insight.130090)
Supplement: Supplemental Tables 1-6 [file jciinsight-4-130090-s198.xlsx]

## Sheet: Table S1 EBV
Symbol.hg38	ProbeID	logFC	adj.P.Val	AveExpr
CCL8	ILMN_1772964	1.50279	0.114005	8.46789
CXCL10	ILMN_1791759	1.19918	0.116286	9.55264
IFIT3	ILMN_1664543	1.15176	0.0884794	6.77745
IRG1	ILMN_1838319	0.999749	0.187932	8.31397
CXCL9	ILMN_1745356	0.984243	0.0596616	7.05085
ANKRD22	ILMN_1799848	0.925053	0.0986319	7.28797
IRG1	ILMN_3193271	0.921252	0.152887	7.00697
LAG3	ILMN_1813338	0.901686	0.180706	8.6158
BC110986|BC012532|BC005292|AF030514	ILMN_2067890	0.865454	0.0986319	5.83348
CFB|XXbac-BPG116M5.17	ILMN_1774287	0.814846	0.0627897	6.14755
NEURL3	ILMN_2235851	0.785213	0.0709393	6.98868
OAS2	ILMN_1736729	0.779965	0.0932082	8.00041
GBP1	ILMN_1701114	0.758632	0.0449993	10.6612
STAT1	ILMN_1690105	0.705649	0.0287866	10.9062
GBP1	ILMN_2148785	0.69506	0.0617172	11.2308
ANKRD22	ILMN_2132599	0.692884	0.107386	8.10424
GBP5	ILMN_2114568	0.691759	0.0455715	10.9224
CLLU1OS	ILMN_2124221	0.681527	0.0448358	5.0212
RTP4	ILMN_2173975	0.677362	0.0627897	8.23439
USP41	ILMN_1690365	0.664365	0.179316	5.74839
SERPINB10	ILMN_2147424	0.656244	0.0448358	4.9793
GZMK|CTD-2313F11.1	ILMN_1710734	0.638955	0.068432	9.29024
LAP3P2|PANDAR	ILMN_3295494	0.633747	0.0986319	8.61003
CYP2J2	ILMN_1758731	0.630208	0.156145	5.86381
SERPING1	ILMN_1670305	0.619917	0.0994089	5.2085
DDX60	ILMN_1795181	0.61595	0.180706	9.51015
CHI3L2	ILMN_1685045	0.614974	0.051771	6.0684
GBP4	ILMN_1771385	0.601349	0.00540045	11.6263
DKK3	ILMN_1815673	0.587175	0.160539	5.51551
TRBV24-1	ILMN_1878885	0.586576	0.0257626	7.10936
NT5C3A|NT5C3AP1	ILMN_1769734	0.575037	0.0769806	10.1363
APOL6	ILMN_1687201	0.569227	0.151006	6.18418
HAPLN3	ILMN_1654319	0.562303	0.0287866	9.07338
APOL2	ILMN_2325337	0.556437	0.0287866	7.50942
ENPP2	ILMN_1780799	0.552899	0.0966857	6.16079
UBE2L6	ILMN_1703108	0.534372	0.0634271	10.0948
ENPP2	ILMN_2373791	0.533465	0.116286	6.24372
CTSC	ILMN_1792885	0.530441	0.0934946	8.20816
STAT1	ILMN_1691364	0.525698	0.0966857	12.5299
ATP6V1G2	ILMN_1654541	0.515468	0.00540045	6.0604
DDX58	ILMN_1797001	0.515084	0.160151	7.78898
RP11-693N9.2	ILMN_3290136	0.508227	0.0466094	6.63634
ODF2L	ILMN_1702073	0.507921	0.00540045	7.37502
DTX3L	ILMN_1784380	0.49737	0.131191	6.96984
FAS	ILMN_2319077	0.493681	0.051771	7.518
TRBV12-5	ILMN_1848464	0.489797	0.0737285	6.03998
IGKV1D-8	ILMN_1729198	0.484932	0.131191	6.8372
PHF11	ILMN_2284706	0.483918	0.0814453	7.06234
NT5C3A	ILMN_2352121	0.467691	0.0809259	11.3241
PARP9	ILMN_2053527	0.462877	0.110579	9.86434
ICE2	ILMN_2346460	0.462236	0.0118837	7.05973
LINC00158	ILMN_1668442	0.449507	0.0371312	6.35743
SCML4	ILMN_1747436	0.4404	0.0553496	5.69075
IL32|RNU1-125P	ILMN_1778010	0.439685	0.140315	9.25391
MLKL	ILMN_1715863	0.438111	0.156145	6.66843
PARP9	ILMN_1731224	0.437033	0.108665	11.0679
PARP11	ILMN_2129877	0.43155	0.0215559	8.18394
STAT1	ILMN_1777325	0.429191	0.10057	12.5208
TTC39B	ILMN_1769290	0.428428	0.0195303	7.68186
EIF4E3	ILMN_1796146	0.427326	0.0257626	7.788
WARS	ILMN_1727271	0.426108	0.145802	11.1087
EAPP	ILMN_3243744	0.42568	0.0884794	9.41248
U64863	ILMN_1806725	0.424912	0.182202	5.73852
APOL2	ILMN_2325338	0.424211	0.150622	7.28319
MLKL	ILMN_1737498	0.422318	0.105114	6.7216
BCAR3	ILMN_1763638	0.421171	0.0639503	7.66006
IL32	ILMN_2368530	0.418845	0.169043	11.8301
LINC00158	ILMN_3244775	0.418101	0.039751	5.38791
TMEM187	ILMN_2198185	0.415918	0.039751	7.26773
WARS	ILMN_2337655	0.413732	0.10057	11.7847
LAP3P2|PANDAR	ILMN_3215715	0.412463	0.107386	7.96142
TRIM22	ILMN_1779252	0.411417	0.152859	10.9192
SATB1-AS1	ILMN_3247857	0.407998	0.116286	6.39829
IFITM1|IFITM2	ILMN_1801246	0.407839	0.119546	12.5562
PARP14	ILMN_1691731	0.401513	0.0837627	10.59
FAS	ILMN_1808132	0.398339	0.107651	5.70792
L3HYPDH	ILMN_1667374	0.396912	0.0695249	6.10228
PARP10	ILMN_2262044	0.395087	0.180688	10.5361
TMEM155	ILMN_1809947	0.393625	0.0637529	4.95374
TMEM187	ILMN_3242211	0.389713	0.0683235	7.54061
SUPT3H	ILMN_1813277	0.389473	0.0195303	7.31595
EIF4E3	ILMN_2225144	0.377742	0.0133801	9.46454
LDB2	ILMN_1800697	0.373338	0.150714	5.99229
LAX1	ILMN_1769782	0.37263	0.150758	8.52854
SNTB1	ILMN_1793410	0.367717	0.0371312	8.28345
CHI3L2	ILMN_2326273	0.365323	0.116434	7.92755
GPR155	ILMN_1709194	0.355373	0.103394	5.43704
RAD51AP1	ILMN_1670353	0.35418	0.172184	6.02257
GIMAP1	ILMN_1757186	0.34874	0.167055	9.56623
LPIN2	ILMN_1670028	0.348034	0.00540045	9.69545
PSMB9	ILMN_2376108	0.346981	0.0986319	10.683
JAK2	ILMN_1683178	0.346258	0.142492	7.68574
PTTG3P	ILMN_2049021	0.343655	0.0637529	7.89428
RBM11	ILMN_2069060	0.342189	0.0637529	5.02851
C19orf66	ILMN_1750400	0.342079	0.168737	9.11856
APOL3	ILMN_1756862	0.340555	0.0305077	10.2136
KNOP1	ILMN_1783712	0.340059	0.0590613	6.10585
PI4K2B	ILMN_1815134	0.338183	0.05408	9.25321
CMTR1	ILMN_3246953	0.33427	0.139225	9.30465
GIMAP6	ILMN_2329429	0.333859	0.089039	10.3465
PXYLP1	ILMN_2306955	0.332903	0.105845	6.89276
TRNT1	ILMN_1764098	0.331038	0.185804	5.89686
PSMB8	ILMN_1767006	0.325988	0.150869	10.131
IFI16	ILMN_1710937	0.322797	0.089039	11.4408
DCK	ILMN_1651433	0.322009	0.10057	10.5666
OR1L8	ILMN_1688504	0.32131	0.0994089	5.17154
ENDOD1	ILMN_1699022	0.320603	0.165607	6.81933
CAST	ILMN_1717234	0.319859	0.0575682	8.94583
UBE2L6	ILMN_1769520	0.318593	0.107386	12.597
RP4-610C12.3	ILMN_3181296	0.317395	0.145802	7.25045
ADAR	ILMN_2320964	0.31612	0.182202	10.5077
ART3	ILMN_1693218	0.314989	0.107386	4.73826
LINC00623|RP11-403I13.8|RP11-403I13.7	ILMN_1744216	0.313618	0.107651	5.56051
TAP2	ILMN_1777565	0.312663	0.114411	10.1707
GLRXP3	ILMN_3280402	0.307451	0.141733	7.17179
PLAC8	ILMN_1653026	0.301047	0.10057	12.1061
ANXA2R	ILMN_2098616	0.300235	0.0500009	11.0517
SPAG6	ILMN_2313378	0.299556	0.0640538	4.86818
PTTG1	ILMN_2042771	0.296995	0.101436	8.97392
BTN3A3	ILMN_2373831	0.29694	0.039751	9.74443
LINS	ILMN_1748258	0.296245	0.131191	7.38306
PTTG1	ILMN_1753196	0.295397	0.0869127	8.30848
TSPAN14	ILMN_1785060	0.290675	0.0695249	8.63133
X13529|M36881	ILMN_1699991	0.286511	0.0637529	8.94246
PRPS2	ILMN_2399431	0.285909	0.051771	8.97555
FAM84B	ILMN_1670807	0.282207	0.151006	8.02421
RFESD	ILMN_2100458	0.28217	0.0634271	6.55964
LCLAT1	ILMN_3186473	0.280332	0.089039	6.98052
RAB29	ILMN_1813685	0.279868	0.107452	9.33017
ZNFX1	ILMN_1745148	0.274589	0.145802	10.2412
STAG3|PVRIG	ILMN_1688279	0.271258	0.0841668	10.2905
HAUS1	ILMN_1745946	0.269256	0.187932	8.2487
PRPS2	ILMN_1758104	0.265135	0.0597261	8.84793
RPL39L	ILMN_2108357	0.264183	0.10057	7.05038
RFESD|SPATA9	ILMN_1802162	0.264036	0.125182	6.1973
PHF11	ILMN_1776723	0.262506	0.103394	11.9847
NAA25	ILMN_1788810	0.260265	0.0305077	8.08807
DENND2D	ILMN_1707088	0.259688	0.0540415	10.0727
NUP35	ILMN_1815723	0.258399	0.138872	7.0292
PSME2|RP11-815N9.2	ILMN_1786612	0.256356	0.0830983	12.6053
PHF11	ILMN_2390162	0.252181	0.116434	11.9131
MGC72080	ILMN_2152502	0.250756	0.187932	6.88297
DYNLT1	ILMN_1678766	0.249573	0.170883	10.9905
SBK1	ILMN_1728298	0.249352	0.184284	9.83036
HAUS1P2	ILMN_3215759	0.248171	0.141743	7.42115
TOP1	ILMN_2192316	0.243774	0.0932082	7.78884
PLAC8	ILMN_2093343	0.241941	0.141403	12.2687
ATP5S	ILMN_2299843	0.241237	0.0884794	7.01503
GBP2	ILMN_1774077	0.24002	0.107386	13.1852
SSTR3	ILMN_1774749	0.239834	0.0830983	4.9306
RP11-597K23.1	ILMN_1761922	0.238944	0.145802	8.40554
FBXO5	ILMN_1710676	0.237347	0.152221	8.3061
KIAA1551	ILMN_1726289	0.236172	0.1803	9.62508
MSL3	ILMN_1670723	0.232296	0.141743	9.68752
RDH14	ILMN_1705469	0.230689	0.0305077	9.13573
LINS	ILMN_2338197	0.227296	0.164279	8.8509
RNF8	ILMN_1672178	0.223131	0.179062	4.95976
SUCLG2	ILMN_1652379	0.222185	0.137045	9.23447
MLLT6	ILMN_1718734	0.220494	0.131191	10.6411
RP11-597K23.1	ILMN_1726667	0.217366	0.152859	8.7997
TRAPPC2B	ILMN_2211122	0.21241	0.141743	8.73893
RP11-257A22.1	ILMN_1912354	0.206267	0.160258	4.96003
SRBD1	ILMN_1798827	0.200686	0.11507	8.42471
TMEM126B	ILMN_1766851	0.197915	0.0695249	10.6787
COQ5	ILMN_1770936	0.183566	0.0841668	9.54136
POC5	ILMN_2225577	0.182883	0.076079	8.08795
GLRX	ILMN_1737308	0.180252	0.182202	11.9713
WDFY1	ILMN_1676448	0.179097	0.16876	11.1876
MRPS33	ILMN_1741264	0.178563	0.194251	9.60707
PSMA4	ILMN_2198376	0.175281	0.0849633	11.858
BORA|DIS3	ILMN_1761486	0.165657	0.149294	8.17823
LYSMD2	ILMN_1724493	0.15701	0.115454	11.4077
MKRN1	ILMN_1671583	0.152045	0.107712	11.3028
USP42	ILMN_2115696	0.146226	0.10057	9.75623
ASH2L	ILMN_1666933	0.144532	0.0646524	9.84499
C18orf25	ILMN_1801822	0.142711	0.192493	10.4978
LAMTOR5	ILMN_2220518	-0.118495	0.0966857	11.9848
GLTP	ILMN_1764380	-0.124748	0.182202	11.0115
SPEN	ILMN_1802611	-0.141854	0.170883	10.3857
PRNP	ILMN_1737988	-0.161832	0.11832	11.4452
MGAT5	ILMN_3238058	-0.17648	0.170883	10.6138
TXNDC12	ILMN_1783753	-0.177456	0.0932467	11.0712
SDF4	ILMN_1696065	-0.185983	0.179062	10.1806
ACAA2	ILMN_1660199	-0.193882	0.116286	9.0107
TRAK1	ILMN_1782069	-0.196961	0.187932	8.22974
LARP1B	ILMN_1733390	-0.205342	0.175962	8.40175
TPD52L2	ILMN_2323633	-0.207281	0.192493	8.86363
SAT2	ILMN_1746883	-0.216438	0.0457149	9.72946
HEXB	ILMN_1806692	-0.216804	0.179316	11.2535
KIAA1468	ILMN_1798346	-0.218348	0.11507	8.54715
TBC1D9B	ILMN_1789909	-0.219477	0.143689	8.36137
NUMB	ILMN_2331266	-0.223267	0.107386	11.2716
FAM173B	ILMN_1691946	-0.2243	0.198686	6.51534
ZNF318	ILMN_1792305	-0.231773	0.0627897	9.44274
ZSWIM6	ILMN_1777061	-0.235888	0.10057	8.96338
BAZ2B	ILMN_1720850	-0.238092	0.104349	8.35598
RGL2	ILMN_2124386	-0.238757	0.10057	7.95171
USP13	ILMN_3251526	-0.245289	0.143454	6.39196
CXXC5	ILMN_1745256	-0.246263	0.150622	10.5615
JUN	ILMN_1806023	-0.253014	0.10057	10.6026
ARHGAP21	ILMN_1811592	-0.254861	0.152221	9.25925
SNX8	ILMN_1857017	-0.260118	0.116286	9.51802
ZMIZ1	ILMN_1771627	-0.26393	0.141743	10.9425
SMIM8	ILMN_2413141	-0.272876	0.141743	5.34159
CTIF	ILMN_1655563	-0.273663	0.183362	6.00512
ST3GAL1	ILMN_1683313	-0.274403	0.191214	10.8531
TMCO3	ILMN_2220739	-0.278219	0.107386	8.4246
MGAT5	ILMN_1816244	-0.279676	0.137045	8.37786
PTPRE	ILMN_2383611	-0.284288	0.150869	10.8018
GLS	ILMN_2188722	-0.285899	0.113214	9.11426
HABP4	ILMN_2107991	-0.28703	0.113214	7.22236
C7orf49|TMEM140	ILMN_1740903	-0.288999	0.078019	7.38906
FAM109A	ILMN_1743316	-0.291154	0.11832	5.77745
ICE2	ILMN_1666610	-0.292104	0.0966857	5.48957
FGFRL1	ILMN_1795865	-0.293472	0.139225	7.58726
DIRC2	ILMN_1793743	-0.295533	0.162314	8.31621
SUMF1	ILMN_1753472	-0.296597	0.152859	7.74036
SORL1	ILMN_1759818	-0.298005	0.198686	10.3466
ATP9B	ILMN_1658684	-0.300371	0.116286	6.49063
RBKS	ILMN_1732127	-0.301074	0.107386	6.65227
DEF8	ILMN_1767509	-0.304433	0.10057	9.24506
PTPRE	ILMN_1734543	-0.306345	0.141628	10.2399
SOGA1	ILMN_1693004	-0.307588	0.197834	7.453
DTX1	ILMN_1689002	-0.311152	0.182202	6.66366
FOXD4L1	ILMN_2085441	-0.314591	0.107386	5.04122
ATP6V0A1	ILMN_1752579	-0.321639	0.0986319	9.33217
SLCO3A1|RP11-24J19.1	ILMN_1706261	-0.322617	0.118598	6.74408
MEI1	ILMN_2073202	-0.327552	0.187932	7.27573
UST	ILMN_1700024	-0.328794	0.116286	6.17039
IRS2	ILMN_2083469	-0.330814	0.0769806	8.3964
SGSH	ILMN_2133675	-0.332464	0.137045	9.69636
ATG7	ILMN_1790978	-0.337957	0.185804	8.58863
SPIRE1|RP11-861E21.2	ILMN_1757845	-0.344174	0.199755	7.88473
SVIL	ILMN_1671404	-0.345248	0.0695249	8.00816
CALU	ILMN_1727194	-0.349081	0.0371312	8.65014
CD1C	ILMN_1654210	-0.354043	0.0986319	5.23231
INF2	ILMN_2393450	-0.354415	0.0287866	10.0737
RP11-67L2.2	ILMN_3236239	-0.357402	0.0287866	8.13608
SORL1	ILMN_2060115	-0.35745	0.10057	9.78671
SLC22A18AS	ILMN_1691048	-0.360295	0.116434	5.20866
PDXK	ILMN_1672504	-0.36656	0.0180161	10.0946
GLB1L	ILMN_2217513	-0.37345	0.111011	5.8897
CTSH	ILMN_2390853	-0.374915	0.105845	11.6431
TCFL5	ILMN_1814247	-0.376581	0.107386	8.92725
TSPYL5	ILMN_1737972	-0.378848	0.183928	6.31372
ZSWIM7	ILMN_3298167	-0.378985	0.150869	9.21404
RPPH1	ILMN_1704056	-0.379952	0.0859111	7.8205
IFT88	ILMN_2373755	-0.379955	0.10666	5.98648
CTSH	ILMN_1752451	-0.386926	0.160028	8.65207
RNF130	ILMN_1729294	-0.388209	0.0934946	9.314
ZNF704	ILMN_1849186	-0.389598	0.0880632	6.97317
INF2	ILMN_1727248	-0.391591	0.192493	7.01652
ITGAX	ILMN_1726175	-0.398268	0.116434	5.6069
SLC39A4	ILMN_1706386	-0.405446	0.0634271	5.28374
FAM43A	ILMN_1706015	-0.408012	0.0448358	7.48244
GNA12	ILMN_2216157	-0.410813	0.0287866	8.61572
UBTD1	ILMN_1794914	-0.411716	0.116286	6.73188
CPQ	ILMN_1713031	-0.4143	0.113214	6.68633
IGFBP7	ILMN_2062468	-0.416501	0.0859111	6.15044
CYP2S1	ILMN_1705403	-0.41897	0.178334	5.96043
CHST15	ILMN_1670926	-0.429566	0.0637529	9.92955
PARVB	ILMN_1787919	-0.429821	0.0994089	8.43318
PPFIBP2	ILMN_1675656	-0.431587	0.0257626	8.80166
FCGRT	ILMN_1705302	-0.436116	0.0637529	8.99048
MEI1	ILMN_1810254	-0.439765	0.0901973	6.52156
ZFHX3|RP5-991G20.1	ILMN_1808587	-0.442994	0.0837627	7.65097
IMPA2	ILMN_2094061	-0.443109	0.107386	6.27736
PLXNB2	ILMN_1763447	-0.446309	0.0737285	8.6884
TST	ILMN_1691572	-0.446718	0.0449993	7.99116
TBC1D9	ILMN_1703891	-0.451864	0.10666	8.55696
DENND3	ILMN_1692742	-0.4521	0.0809259	7.2663
ARRDC4	ILMN_1660544	-0.456992	0.0683235	7.10411
STARD8	ILMN_1799600	-0.45986	0.105761	7.70159
OPLAH|CTD-3065J16.6	ILMN_1711030	-0.460908	0.10057	6.06195
MCOLN1|CTD-2207O23.10	ILMN_1764383	-0.463475	0.107386	8.55401
NSUN7	ILMN_1767960	-0.4635	0.0590613	6.31687
TIMP1	ILMN_1711566	-0.474395	0.116286	12.7489
DAB2	ILMN_2128428	-0.484175	0.170883	7.91174
SIRPA	ILMN_1758146	-0.486858	0.051771	11.2558
RXRA	ILMN_1687315	-0.490513	0.0305077	9.71264
SMOX	ILMN_2367258	-0.49305	0.146511	6.10096
PSD3	ILMN_1717477	-0.494242	0.123984	5.83145
ANKDD1A	ILMN_1813139	-0.49551	0.107712	6.82249
SDC2	ILMN_1784553	-0.49612	0.0805186	8.18808
OSBPL10	ILMN_1669497	-0.498853	0.0837627	7.4619
GAS6-AS1	ILMN_3253126	-0.499873	0.0994089	5.71788
AVPI1	ILMN_1671731	-0.507108	0.116434	7.93159
GLA	ILMN_1766637	-0.512555	0.0287866	11.3999
OAF	ILMN_1668345	-0.513219	0.054881	7.23313
TBXAS1	ILMN_2282641	-0.514548	0.0449993	7.78435
LINC00426	ILMN_3249175	-0.515311	0.039751	7.20999
POMC	ILMN_1672899	-0.520116	0.0520763	6.58627
TMEM71	ILMN_1674402	-0.522889	0.00803639	9.42356
FOS	ILMN_1669523	-0.53402	0.156145	8.88331
CRYBB2P1|CRYBB2	ILMN_1760708	-0.537337	0.183362	7.49243
HNMT	ILMN_1790881	-0.541746	0.149294	8.43736
TAGLN|PCSK7	ILMN_1778668	-0.551956	0.00553509	7.87487
ITGAX	ILMN_2254635	-0.556973	0.0760717	10.1886
PLAUR	ILMN_2374340	-0.560719	0.187932	11.4299
GSTM3	ILMN_1736184	-0.564555	0.0500009	6.13447
IRAK3	ILMN_1913678	-0.568621	0.0287866	9.03881
NSUN7	ILMN_2205882	-0.573877	0.0267686	6.891
TMEM158	ILMN_1792455	-0.573933	0.183928	8.58437
NCF2	ILMN_1796642	-0.587747	0.140315	9.30712
ST3GAL6	ILMN_1781560	-0.590624	0.076943	7.60017
CSF1R	ILMN_1686623	-0.595088	0.141743	9.50601
SIRPA	ILMN_2372974	-0.596289	0.0737285	8.2752
VENTX	ILMN_1782352	-0.601165	0.0257626	5.64557
BMP6	ILMN_1747650	-0.603834	0.051029	6.97997
CPQ	ILMN_2058795	-0.604301	0.00812558	7.95648
PLAUR	ILMN_1691508	-0.623386	0.0634271	9.96012
LINC00926	ILMN_3236036	-0.626691	0.0089805	8.82591
KRT72	ILMN_1695812	-0.627753	0.104378	7.49561
PDLIM7	ILMN_1690125	-0.630218	0.089039	7.32732
CLEC5A	ILMN_1780465	-0.630974	0.116286	8.73256
PID1	ILMN_1671891	-0.643063	0.10057	9.42641
HNMT	ILMN_1751789	-0.646436	0.10057	7.41896
KIAA1324L	ILMN_1652371	-0.654247	0.0246901	6.14026
GALNT11	ILMN_1651819	-0.668018	0.0118837	9.03816
CCL22	ILMN_2160476	-0.681237	0.0634271	10.5878
C17orf97	ILMN_1713803	-0.710318	0.116286	6.06679
SLC11A1	ILMN_1741165	-0.727104	0.146511	9.63964
CYP27A1	ILMN_1704985	-0.728801	0.182202	9.08902
GLIS3	ILMN_2402600	-0.737093	0.1976	6.77998
MMP9	ILMN_1796316	-0.762461	0.107386	10.4971
CXCL5	ILMN_1752562	-0.800065	0.180706	11.9377
GPNMB	ILMN_1801205	-0.859987	0.0530005	8.53807
CD14	ILMN_1740015	-0.87519	0.110579	10.3073
TM4SF19|TM4SF19-TCTEX1D2|TM4SF19-AS1	ILMN_1808325	-0.893724	0.0106056	8.14685
RAI14	ILMN_1682139	-0.924024	0.0118837	7.64308
MCEMP1	ILMN_1762713	-0.951772	0.0512581	8.9223
TM4SF19	ILMN_2413644	-0.972781	0.00540045	9.32471
C17orf97	ILMN_1707137	-0.981924	0.0637529	6.92037
SYNM	ILMN_1712075	-1.09512	0.00540045	7.46433

## Sheet: Table S2A CMV100
Symbol.hg38	ProbeID	logFC	adj.P.Val	AveExpr
HLA-DRB1	ILMN_1715169	1.49919	0.0544013	8.32408
ZNF683	ILMN_1678238	0.926993	0.0115549	7.76869
LAG3	ILMN_1813338	0.901068	0.0115549	8.57912
GZMH	ILMN_1731233	0.840004	0.0201675	10.5532
PPP2R2B	ILMN_1660732	0.700467	0.0178795	6.56587
KLRC2/NKG2C	ILMN_2059357	0.698573	0.028905	7.74009
CX3CR1	ILMN_2088437	0.688666	0.0970944	8.09051
TPI1	ILMN_3305475	0.641874	0.130279	11.1002
UBE2C	ILMN_2301083	0.628514	0.0178795	6.11069
OTOF	ILMN_1663347	0.617562	0.151286	5.97741
CCL5	ILMN_2098126	0.603909	0.000845348	13.2631
CCL5	ILMN_1773352	0.594377	0.0172535	12.4676
HLA-C	ILMN_1721113	0.585862	0.0979666	10.1882
IL9	ILMN_2151676	0.573253	0.187333	5.41862
CDC20	ILMN_1663390	0.566207	0.0501645	6.08657
GZMA	ILMN_1779324	0.537803	0.0172535	10.7554
UBE2C	ILMN_1714730	0.526978	0.0325246	6.10157
KIAA0101	ILMN_2285996	0.508097	0.0883662	5.71211
APOBEC3H	ILMN_1664828	0.500849	0.0544013	6.38216
CADM1	ILMN_1680132	0.493745	0.196929	6.16429
FGFBP2	ILMN_1761945	0.492381	0.0979666	10.0979
TOP2A	ILMN_1686097	0.491515	0.0488271	6.93563
CCNB2	ILMN_1801939	0.477177	0.130279	6.03222
ERAP2	ILMN_1743145	0.454684	0.0459718	10.8264
NKG7	ILMN_1682993	0.43785	0.104056	11.564
PTPRM	ILMN_1744937	0.437208	0.018311	6.10959
NCAPG|LCORL	ILMN_1751444	0.430948	0.06211	5.44177
DLGAP5	ILMN_1749829	0.428496	0.0927899	5.54743
CDC42SE1	ILMN_1769027	0.425895	0.198861	7.56188
GGACT	ILMN_3241953	0.424274	0.018946	6.0442
ARHGEF10	ILMN_2132809	0.400676	0.0178795	5.53108
DLGAP5	ILMN_3239771	0.394101	0.102893	5.311
ZNF702P	ILMN_1663281	0.391727	0.000774907	5.00263
CD8A	ILMN_2353732	0.379759	0.0925396	11.517
NUSAP1	ILMN_1726720	0.372873	0.0488271	6.99993
CD8A	ILMN_1768482	0.370986	0.130279	11.5165
CDKN3	ILMN_1666305	0.366124	0.103618	5.80681
TIMD4	ILMN_1750678	0.350787	0.197872	5.38665
SAMD3	ILMN_2343618	0.346976	0.152627	6.86889
RP3-470B24.5	ILMN_1899338	0.325769	0.0178795	4.98203
KIF11	ILMN_2143155	0.320318	0.166026	5.38492
AK127156	ILMN_3203126	0.319183	0.130279	6.06823
SAMD3	ILMN_1755415	0.310663	0.191701	6.6833
RP11-73O6.3|SAMD3	ILMN_2258816	0.300974	0.164931	9.63475
JSRP1	ILMN_1739726	0.299601	0.164931	5.51696
RARRES3	ILMN_1701613	0.289527	0.0470214	11.497
HJURP	ILMN_1703906	0.277157	0.10885	5.06872
SERPINE2	ILMN_1655595	0.275844	0.191904	9.31931
TMPRSS3	ILMN_1741768	0.266259	0.164931	5.23002
TPX2	ILMN_1796949	0.258528	0.164931	5.36474
FAM27E2	ILMN_3205264	0.256424	0.166026	5.14325
RAB11FIP5	ILMN_1740604	0.249567	0.108085	6.82752
TMEM14A	ILMN_1785191	0.243125	0.0361376	6.84063
LINC01011	ILMN_1668825	0.240884	0.130279	6.28402
GZMM	ILMN_1690561	0.237513	0.0883662	9.1701
SYT11	ILMN_1717934	0.227107	0.106602	9.54964
BTN3A3	ILMN_2373831	0.213049	0.0178795	9.73265
BTN3A1	ILMN_1802708	0.209018	0.0686403	10.3516
PARP3	ILMN_2397954	0.207399	0.197872	7.62682
LINC01011	ILMN_2138622	0.204492	0.123367	6.2823
SUPT3H	ILMN_1813277	0.198832	0.164931	7.30677
SLC25A23	ILMN_1679949	0.181992	0.0495281	8.3841
PP7080	ILMN_3239925	0.175716	0.197872	8.08082
ATP8B2	ILMN_1782057	0.161918	0.146591	9.02114
C6orf48	ILMN_2391765	0.160661	0.0325246	12.8029
CDC16	ILMN_2256765	0.160317	0.0325246	10.9445
FBXO4	ILMN_1656691	0.158622	0.0900516	7.07255
ZNF25	ILMN_1808765	0.157937	0.197872	8.67729
CMTM7	ILMN_2403247	0.151392	0.108013	10.4904
FAM65B	ILMN_1726597	0.144968	0.197872	10.9774
CD2	ILMN_1695025	0.142588	0.197872	11.5969
LETMD1	ILMN_1754149	0.130125	0.0855996	9.34971
TBCK	ILMN_1769601	0.130027	0.196929	7.896
ATPAF1	ILMN_1790603	0.127839	0.108013	8.88454
PABPC4	ILMN_1757343	0.126351	0.196929	11.5079
RPSA|RPSAP58|RPSAP15|RP11-350G8.3	ILMN_2411723	0.116376	0.196929	14.0922
AKR7A3	ILMN_2145396	0.115889	0.191701	8.17637
CASP3	ILMN_2388155	0.112806	0.197872	10.4208
ZCCHC9	ILMN_1723007	0.106586	0.0172535	10.0072
TSSC1	ILMN_2129349	0.101289	0.191701	8.88689
NOA1	ILMN_1665066	0.0965626	0.191701	10.2111
AC007969.5	ILMN_1656962	0.0831635	0.108013	14.2305
RPSAP9	ILMN_3208973	0.0788856	0.170954	14.2354
RPL23AP43	ILMN_3201517	-0.078948	0.197872	14.2257
RPL23AP65	ILMN_3276794	-0.0954931	0.0325246	14.1973
IGF2R	ILMN_1807662	-0.162133	0.193508	11.1749
DPH3	ILMN_2349610	-0.165863	0.187333	8.70884
RP11-61N20.3|SLC25A33	ILMN_1697802	-0.167932	0.164931	7.23958
IRS2	ILMN_2083469	-0.220267	0.0883662	8.38649
ACOT9	ILMN_2367070	-0.229484	0.165016	8.70094
POC1B-GALNT4|GALNT4	ILMN_1739297	-0.233482	0.152627	7.23879
NOTCH2	ILMN_2405297	-0.241017	0.0325246	8.34655
BC013391|BC013390|BC013388|BC013387	ILMN_1821517	-0.281888	0.0556617	12.6936
MME|MME-AS1	ILMN_1678170	-0.283385	0.191701	6.47213
RHOQ	ILMN_1733453	-0.3078	0.108013	8.97673
POMC	ILMN_1672899	-0.328641	0.101101	6.6243
HLA-DRB4	ILMN_1752592	-0.354129	0.175916	11.1811
PDE4DIP	ILMN_1760796	-0.365104	0.130279	6.3502
LY86	ILMN_1807825	-0.369126	0.0718928	8.07869
TM4SF19	ILMN_2413644	-0.42531	0.191701	9.3816
NCF2	ILMN_1796642	-0.471401	0.0408683	9.32941
SRSF6|AC005822.1	ILMN_1712347	-0.570041	0.0343506	7.73357
XRN2	ILMN_2196479	-0.708844	0.029025	5.50245

## Sheet: Table S2B CMV
Symbol.hg38	ProbeID	logFC	adj.P.Val	AveExpr
HLA-DRB1	ILMN_1715169	1.26869	0.0982468	8.32408
ZNF683	ILMN_1678238	0.63944	0.0982468	7.76869
CCL5	ILMN_2098126	0.404505	0.0471414	13.2631
GGACT	ILMN_3241953	0.311843	0.115963	6.0442
RP3-470B24.5	ILMN_1899338	0.244123	0.0982468	4.98203
PPP1R3E	ILMN_1735064	0.228611	0.14634	7.29608
RASA3	ILMN_1654586	0.177693	0.166695	8.29036
ATPAF1	ILMN_2395055	0.142346	0.0982468	7.13875
CDC16	ILMN_2256765	0.12971	0.0982468	10.9445
RP11-488L18.4	ILMN_3304012	-0.246655	0.14559	6.45171
POMC	ILMN_1672899	-0.280772	0.138291	6.6243
SRSF6|AC005822.1	ILMN_1712347	-0.516822	0.0276043	7.73357
XRN2	ILMN_2196479	-0.623714	0.0276043	5.50245
HLA-DQB1	ILMN_1661266	-0.642345	0.0982468	7.29035

## Sheet: Table S3 TBEP1
Symbol.hg38	ProbeID	logFC	adj.P.Val	AveExpr
LAG3	ILMN_1813338	0.532258	0.144853	8.50115
VCAM1	ILMN_2307903	0.418377	0.0630062	5.47074
HOXB2	ILMN_1810274	0.320631	0.0630062	7.42806
HBQ1	ILMN_1696183	0.264788	0.0967077	5.25291
KIR2DS5|KIR2DS3	ILMN_2175715	0.263041	0.126772	4.96606
TRBV24-1	ILMN_1878885	0.245425	0.173632	7.05987
MCOLN2	ILMN_1660462	0.236451	0.178102	9.91338
FLVCR1-AS1	ILMN_3301042	0.224497	0.175431	6.67312
EEF1A1	ILMN_3251737	-0.160631	0.126772	9.48954
ECHDC3	ILMN_2072178	-0.205071	0.178102	6.04227
NR2F6	ILMN_1672080	-0.235074	0.0967077	6.74844
LOC100131289	ILMN_3294339	-0.256374	0.0918253	5.28397
TREML3P	ILMN_1738220	-0.281503	0.126772	6.24452
WARS2	ILMN_2323979	-0.303975	0.144853	5.70066
GSTM2|GSTM1|AC000032.2	ILMN_2391861	-0.330321	0.109865	10.2624
GSTM1|GSTM2	ILMN_2201580	-0.364381	0.0695874	10.21

## Sheet: Table S4 TBEP1 in CMVp
Symbol.hg38	ProbeID	logFC	adj.P.Val	AveExpr
HLA-DQB1	ILMN_1661266	1.25576	0.168654	6.79532
RP11-599J14.2	ILMN_1749875	0.994948	0.0101849	6.73042
NTSR1	ILMN_1778831	0.86414	0.0890156	5.61965
ANKRD55	ILMN_2341724	0.638165	0.110689	6.17609
ARL17A	ILMN_1698680	0.57803	0.106386	6.54785
ANKRD55	ILMN_1798947	0.570742	0.176493	6.12426
HOXB2	ILMN_1810274	0.547283	0.0965813	7.46468
HIST1H4H	ILMN_1751120	0.530419	0.184873	6.90816
RP11-644F5.10|RDH5	ILMN_1773395	0.464232	0.0890156	6.93448
TLE2	ILMN_1814917	0.460545	0.0890156	6.35289
FLVCR1-AS1	ILMN_1782178	0.457044	0.15957	5.42981
SFI1	ILMN_1763887	0.450928	0.140644	8.27908
YBEY	ILMN_1656297	0.444004	0.15957	7.30899
ITGB7|ZNF740	ILMN_1777519	0.430323	0.114448	10.6676
FLVCR1-AS1	ILMN_3301042	0.430004	0.141093	6.70138
AK055022	ILMN_1893395	0.427005	0.0890156	5.67845
LDLRAP1	ILMN_1809040	0.425711	0.184873	8.12703
LEF1-AS1	ILMN_1707904	0.421863	0.0890156	6.97724
VIPR1	ILMN_2199389	0.418121	0.157446	8.23387
EPHA1	ILMN_1664265	0.409866	0.0890156	6.13146
CDK10	ILMN_1741459	0.397842	0.0890156	10.062
FAM102A	ILMN_1745112	0.397159	0.189042	9.4346
FAM184A	ILMN_1696699	0.386294	0.167026	6.66191
SLC22A5	ILMN_1699357	0.385403	0.182246	5.98705
NMNAT3	ILMN_2153485	0.383033	0.15957	6.08902
CDK10	ILMN_3306950	0.382928	0.182926	7.31711
ZNF7	ILMN_1662463	0.381917	0.138299	5.61212
RP11-69E11.4	ILMN_3241378	0.380094	0.123362	6.39673
GALNT11	ILMN_1651819	0.371744	0.0884615	9.16453
AEN	ILMN_3240321	0.368558	0.0890156	7.67177
RASGRP2	ILMN_1794594	0.3635	0.0890156	10.1573
SNX29	ILMN_1762308	0.3595	0.140644	8.23173
SNHG5	ILMN_2200659	0.356617	0.167026	12.7016
FAM209B	ILMN_2148497	0.355552	0.0890156	6.22433
DEAF1	ILMN_1658902	0.353739	0.114448	8.37772
RPPH1	ILMN_1704056	0.352913	0.15957	7.74895
DNPH1	ILMN_2380588	0.341249	0.139946	10.0751
NCAPD3	ILMN_1683441	0.331222	0.0965813	7.08619
CHMP7	ILMN_1795933	0.330581	0.182926	8.06893
TNFRSF25	ILMN_1765109	0.329033	0.0890156	11.6811
NSUN5	ILMN_1751958	0.319296	0.114448	9.67704
DECR2	ILMN_1783337	0.315865	0.182246	6.33881
DBH	ILMN_1746220	0.310275	0.184873	5.04752
PARVG	ILMN_1695851	0.307347	0.182926	9.7698
FAM50B	ILMN_2153466	0.300761	0.0965813	7.45695
CD5	ILMN_1753112	0.300064	0.182926	9.87901
RP11-395A13.2|RP11-182L21.6|LINC00863	ILMN_1697006	0.298203	0.0890156	7.30121
TBC1D10C	ILMN_1710434	0.295823	0.0890156	11.4577
LAMTOR4	ILMN_1779735	0.285885	0.0890156	10.7634
SCNN1D	ILMN_1754757	0.28337	0.182926	7.11989
SNHG9	ILMN_3238785	0.279088	0.123362	10.1198
NDUFA12	ILMN_1737738	0.278133	0.15957	11.4857
VPS28	ILMN_1790797	0.274456	0.0890156	10.4894
FAM171A1	ILMN_1749868	0.272274	0.184873	7.41273
BOLA1	ILMN_1793966	0.262737	0.155522	6.83153
GCDH	ILMN_2296843	0.261649	0.0890156	8.24574
TRAF3IP3|C1orf74	ILMN_1780397	0.258787	0.143172	10.1418
NDUFV1	ILMN_1786718	0.253926	0.140644	10.3182
NME3	ILMN_1669456	0.249943	0.129393	9.6674
GRAP|SLC5A10	ILMN_2264011	0.24655	0.143172	11.2545
GLMN	ILMN_1739397	0.227036	0.182926	9.07576
ZMAT3	ILMN_1865764	0.202824	0.169013	9.47356
C14orf2	ILMN_1652722	0.17784	0.184873	9.20051
RUNX3	ILMN_1787461	-0.209931	0.15957	12.3256
ACTR2	ILMN_2388605	-0.22568	0.182926	11.9214
ABI1	ILMN_2329958	-0.234027	0.093768	9.63399
SLC15A4	ILMN_2076463	-0.235077	0.0890156	10.3986
BMS1P16|BMS1P15|BMS1P9|BMS1P10|BMS1P11|BMS1P13|LL22NC03-80A10.6|BMS1	ILMN_3277872	-0.248674	0.182926	8.00414
B4GALT5	ILMN_1685824	-0.278403	0.182926	10.8332
SLC15A4	ILMN_1679731	-0.278416	0.182926	9.25283
HIPK3	ILMN_2337551	-0.290238	0.182926	4.93272
JAZF1	ILMN_1682727	-0.292638	0.0890156	9.26877
ZNF737	ILMN_3185429	-0.29844	0.185203	4.94421
ENPP4	ILMN_1781761	-0.329541	0.0890156	8.11998
DHX32	ILMN_1713688	-0.350079	0.116252	8.01062
SOCS5	ILMN_1785286	-0.363474	0.182926	5.585
PRDM1	ILMN_1655077	-0.38903	0.0987233	9.48314
CMAHP	ILMN_1704084	-0.39881	0.182926	7.99225
CMAHP	ILMN_2086612	-0.401298	0.114448	7.71618
FEZ1	ILMN_1727992	-0.416581	0.167026	5.23709
RAB27A	ILMN_1665859	-0.427674	0.093768	8.32539
ZNF611	ILMN_2181469	-0.437953	0.169013	5.62771
TWF1	ILMN_1681203	-0.456355	0.184873	5.69934
TNFRSF9	ILMN_1813379	-0.463584	0.0890156	6.6594
SP140	ILMN_1703263	-0.486168	0.160606	8.23439
FSCN1	ILMN_1808707	-0.49342	0.160606	10.605
TREML4	ILMN_2205322	-0.494189	0.160606	5.19772
TGFBR3	ILMN_1784287	-0.507508	0.186809	9.80738
KLHL4	ILMN_1701700	-0.537974	0.0890156	4.78006
KLRC1	ILMN_2384139	-0.553854	0.169013	6.63393
RALB	ILMN_1676358	-0.554521	0.093768	9.47034
KLRD1	ILMN_1797988	-0.602303	0.114448	9.71794
TSPAN13	ILMN_1669881	-0.609327	0.0890156	8.83803
IL32	ILMN_2368530	-0.629823	0.0890156	11.829
SASH1	ILMN_2185984	-0.68107	0.160606	7.2435
SASH1	ILMN_1712673	-0.723124	0.140644	7.03016
RP11-277P12.6|KLRC3	ILMN_2386790	-0.76204	0.0890156	9.21502
TLR8	ILMN_1705047	-0.765957	0.114448	5.98654
CH17-431G21.1|NPEPPS	ILMN_1680435	-0.854135	0.199232	5.84601
NKD2	ILMN_1731206	-0.940059	0.0101849	6.00656
FAM69B|SNHG7	ILMN_1757440	-1.11158	0.0890156	6.96088

## Sheet: Table S5 TBEP1 in CMVn
Symbol.hg38	ProbeID	logFC	adj.P.Val	AveExpr
LAG3	ILMN_1813338	0.76985	0.00469835	8.46084
IFIT3	ILMN_2239754	0.734652	0.173717	8.84891
ALAS2	ILMN_2367126	0.619425	0.193891	6.13378
USP18	ILMN_3240420	0.576588	0.133793	7.80109
IFIT3	ILMN_1664543	0.560177	0.185256	6.79236
VCAM1	ILMN_2307903	0.533052	0.00469835	5.48684
KIR2DL1	ILMN_1786810	0.522313	0.0695751	6.89705
OASL	ILMN_1674811	0.513899	0.142898	9.21745
HLA-DQB1	ILMN_1661266	0.509451	0.160323	7.40156
CADM1	ILMN_1680132	0.498988	0.0491604	6.09517
OASL	ILMN_1681721	0.489922	0.0940339	6.45314
KIR3DL3	ILMN_2082593	0.489252	0.0423745	6.09529
KIR3DL1	ILMN_2402106	0.474381	0.0467703	5.83775
IFIT2	ILMN_1739428	0.45998	0.186295	10.4464
KIR3DL1	ILMN_2131828	0.457692	0.065182	7.2331
CMPK2	ILMN_1783621	0.452188	0.156284	6.66148
DNAAF1	ILMN_1776967	0.448192	0.151378	6.10967
GJB2	ILMN_1769388	0.444612	0.194103	9.4189
KIR2DL3|KIR2DS4|KIR3DL3	ILMN_1691803	0.442886	0.0431588	6.60705
KIR2DL1	ILMN_1678882	0.437893	0.0491604	6.4601
HBM	ILMN_2091454	0.434164	0.0491604	4.89896
KIR2DL4	ILMN_1693207	0.426942	0.118567	6.8489
MCOLN2	ILMN_1660462	0.421165	0.000172391	9.94512
IFIT1	ILMN_1699331	0.418236	0.16627	5.74535
CD8A	ILMN_1760374	0.414786	0.0885023	8.29061
CFB|XXbac-BPG116M5.17	ILMN_1774287	0.410379	0.104115	6.11894
NEURL3	ILMN_2235851	0.398524	0.152953	6.9618
OAS2	ILMN_1736729	0.394207	0.160323	8.00458
KIR2DL3	ILMN_1667232	0.383874	0.194103	9.17782
KIR3DL1	ILMN_1733245	0.380095	0.0426783	5.7734
USP41	ILMN_1690365	0.376554	0.185155	5.79492
PRF1	ILMN_1740633	0.37423	0.183972	10.711
RP11-61L23.2	ILMN_3237627	0.366125	0.151378	9.03058
PLA2G4C	ILMN_1810191	0.36604	0.156284	8.45186
CCL5	ILMN_1773352	0.365845	0.179352	12.3833
KIR3DL1|KIR3DL2	ILMN_2190842	0.364404	0.119737	6.85885
KIR2DS5|KIR2DS3	ILMN_2175715	0.354901	0.019052	4.99766
JUP	ILMN_1733811	0.352894	0.0513512	8.39281
TRIM5	ILMN_1704972	0.351712	0.0809169	8.89187
ACTA2|ACTA2-AS1	ILMN_1671703	0.345453	0.0491604	8.31287
TRBV12-5	ILMN_1848464	0.332204	0.00840663	6.0462
U64863	ILMN_1806725	0.328656	0.0141123	5.70993
SLC27A2	ILMN_1700831	0.3284	0.0491604	7.13637
HBQ1	ILMN_1696183	0.323285	0.0112654	5.23974
RTP5	ILMN_1717029	0.322408	0.185256	6.44002
NT5C3A|NT5C3AP1	ILMN_1769734	0.321382	0.0995002	10.1518
TRDV3	ILMN_1863099	0.310096	0.0580057	6.42053
C12orf75	ILMN_1716382	0.298652	0.0467703	8.40422
STAT1	ILMN_1690105	0.296926	0.179352	10.9154
TRBV4-1	ILMN_1681411	0.289904	0.181994	7.99691
MXRA7	ILMN_1743836	0.28977	0.0644434	6.85367
TRGC1|TRGC2	ILMN_1723944	0.270925	0.173717	9.02568
HOXB2	ILMN_1810274	0.269405	0.194103	7.4257
DTX3L	ILMN_1784380	0.264507	0.181874	6.94486
PTMS	ILMN_1721046	0.261165	0.129584	6.50691
NT5C3A	ILMN_2352121	0.258046	0.11745	11.3347
MXRA7	ILMN_3244611	0.255311	0.108967	5.37501
C3orf14	ILMN_2224486	0.253224	0.0788017	6.97976
MLKL	ILMN_1715863	0.251475	0.144304	6.63353
KIR2DS3	ILMN_1793525	0.245505	0.0580057	5.33674
PPM1K	ILMN_2070044	0.240391	0.179352	8.54551
PSMB9	ILMN_2376108	0.237542	0.017292	10.6609
APOBEC3G	ILMN_2232478	0.235057	0.0513512	10.0981
U00939|BC026095|AX521709	ILMN_1776125	0.234124	0.00469835	9.03182
AIM2	ILMN_1681301	0.232409	0.190341	8.22631
TRBV24-1	ILMN_1878885	0.228716	0.184062	7.08459
AK301274	ILMN_1858271	0.226891	0.118567	6.63711
KIR2DL5A	ILMN_2415650	0.226165	0.108967	5.16906
PARP9	ILMN_1731224	0.223359	0.188892	11.0664
APOBEC3G	ILMN_1802106	0.222688	0.0491604	10.2167
PARD6G	ILMN_1674344	0.222108	0.0693531	4.76796
TAP2|XXbac-BPG246D15.9	ILMN_1759250	0.220059	0.113891	8.91877
ELK4	ILMN_2273103	0.217048	0.0367169	6.03637
TMEM140	ILMN_1736863	0.215007	0.0983511	10.0668
NMI	ILMN_1739541	0.212476	0.130472	9.74793
IFNLR1	ILMN_2405324	0.210349	0.0467703	8.12916
ISG20	ILMN_1659913	0.200753	0.0809169	12.8705
KIR2DS4	ILMN_1772787	0.199317	0.0491604	4.85592
KIR2DL5A|KIR2DL5B	ILMN_1793451	0.198394	0.130472	5.01068
DUSP10	ILMN_2401878	0.19313	0.184062	8.58702
TRANK1	ILMN_1750321	0.192458	0.102226	9.72972
GPR55	ILMN_1723274	0.189473	0.173717	5.95818
EIF4E3	ILMN_1796146	0.186802	0.11745	7.75586
DMTN	ILMN_1671686	0.186568	0.0673244	4.96085
CLEC2D	ILMN_3250023	0.184688	0.0809169	9.06706
TRIM5	ILMN_1797359	0.183256	0.136854	6.18367
ENDOD1	ILMN_1699022	0.179434	0.180401	6.81738
SNX7	ILMN_2400613	0.177643	0.185155	4.75413
EIF4E3	ILMN_2225144	0.177249	0.0513512	9.44702
TRIM69	ILMN_1813430	0.17637	0.0690527	6.35175
TMEM62	ILMN_1745807	0.176004	0.169253	8.07295
GPR180	ILMN_1738712	0.175616	0.144304	7.82634
PI4K2B	ILMN_1815134	0.173545	0.118567	9.23977
KIR2DL5A	ILMN_1685843	0.173431	0.162084	4.8114
FAM177A1	ILMN_2287276	0.172772	0.144304	6.56956
UBE2L6	ILMN_1769520	0.172698	0.146699	12.6158
RAB27A	ILMN_1665859	0.172498	0.179352	8.26045
KIR2DS5|KIR2DS1	ILMN_2166812	0.166736	0.185155	4.93956
TPGS2	ILMN_2207328	0.165611	0.173717	7.61278
ENPP4	ILMN_1781761	0.164295	0.148672	8.11672
IFI16	ILMN_1710937	0.163662	0.179352	11.4271
TRIM69	ILMN_1845037	0.163651	0.0842501	8.96382
MICB	ILMN_1708006	0.163047	0.157122	9.0301
BC090040	ILMN_3280847	0.160723	0.0809169	9.78041
NACAD	ILMN_1652246	0.159555	0.102226	4.99265
CASZ1	ILMN_1655191	0.158994	0.148187	8.50152
ZNFX1	ILMN_1745148	0.158581	0.136854	10.2435
PTTG1	ILMN_2042771	0.155691	0.194103	8.90783
PTTG1	ILMN_1753196	0.152853	0.194103	8.24978
TAP1|PSMB8-AS1	ILMN_1751079	0.150827	0.132947	12.8458
TRIM69	ILMN_2381834	0.148659	0.173717	5.16519
TMX4	ILMN_1702759	0.14789	0.142898	7.44884
VCAM1	ILMN_1766955	0.143943	0.190341	5.01047
LYAR	ILMN_1764362	0.143418	0.151378	9.20768
RNU12-2P	ILMN_1768139	0.140579	0.189603	5.10168
PHF11	ILMN_1776723	0.139013	0.165871	11.9766
SPAG6	ILMN_2313378	0.137982	0.192913	4.87596
KIAA1551	ILMN_1726289	0.135352	0.169206	9.59944
DUSP16	ILMN_1764361	0.134461	0.185578	8.28639
HLA-F	ILMN_2186806	0.133987	0.117147	13.3988
PRRG4	ILMN_1661809	0.132368	0.133793	4.90546
BTN3A3	ILMN_2373831	0.132348	0.139042	9.70884
PPP1R16B	ILMN_1727098	0.129179	0.169253	10.4381
PSME1	ILMN_1726698	0.126232	0.153632	7.28024
DDI2|RSC1A1	ILMN_1726704	0.126094	0.194103	6.5703
ADGRE5	ILMN_1673363	0.124317	0.108967	12.2213
DPY19L1	ILMN_1791296	0.119607	0.156284	8.33721
RAB8A|CTD-2231E14.8	ILMN_1760858	0.119282	0.116327	10.7614
UBFD1	ILMN_1700811	0.108735	0.151378	7.62976
ABI2	ILMN_1724497	0.10197	0.194103	8.17003
PSME1	ILMN_1806017	0.0977419	0.173717	13.1323
PPP2R5C	ILMN_1789283	0.0938319	0.185578	10.3795
BCL2L13	ILMN_2181445	0.0933651	0.156284	10.2201
UBR2	ILMN_1663489	0.0727934	0.185578	9.32567
MFAP1	ILMN_1676799	0.0698583	0.156284	9.31072
HIBADH	ILMN_1804150	-0.0898039	0.12264	9.15185
CTD-2643K12.1|PABPC4	ILMN_1754865	-0.0981401	0.152953	10.0127
MRPL40	ILMN_1687403	-0.102183	0.0885023	8.63401
SLC25A6	ILMN_3240838	-0.106318	0.173717	11.549
NSUN6	ILMN_1664646	-0.111869	0.194103	7.04929
CDC16	ILMN_2256765	-0.118909	0.0809169	10.9207
POLR1E	ILMN_2110167	-0.122696	0.172883	9.33087
GNPDA1	ILMN_1784709	-0.122904	0.199001	10.4854
RPL22	ILMN_2079386	-0.125443	0.189603	11.4279
LRRC3	ILMN_3178967	-0.125505	0.16601	6.77586
BEX2	ILMN_2181892	-0.129494	0.113891	9.4166
ZNF266	ILMN_1753782	-0.134464	0.184062	10.2296
TRIM66	ILMN_3235584	-0.135739	0.104655	8.46751
FAM213A	ILMN_1754538	-0.136622	0.167815	7.25498
FAM173B	ILMN_1691946	-0.138162	0.128175	6.52846
CLYBL	ILMN_1663538	-0.139168	0.194103	7.80101
FLNB	ILMN_1664922	-0.140219	0.136854	9.37066
PP7080	ILMN_3239925	-0.142296	0.174105	8.06571
DHRS4-AS1	ILMN_3187771	-0.143159	0.156284	7.93736
UQCR10	ILMN_2366710	-0.145206	0.181874	8.26675
SLC30A7	ILMN_1789999	-0.14706	0.117147	10.6617
DIXDC1	ILMN_1736704	-0.147409	0.156284	4.73992
C2CD2	ILMN_1652512	-0.153333	0.0809169	7.50447
PP7080	ILMN_1836218	-0.154091	0.185155	7.51767
ADCY10P1	ILMN_1753411	-0.158048	0.136854	7.5706
LINC00894	ILMN_1707021	-0.169219	0.136854	5.21631
ZNF415	ILMN_1664292	-0.170272	0.184062	6.72479
SGK223	ILMN_3240222	-0.170312	0.117147	10.0147
NCR3	ILMN_2044471	-0.171749	0.144304	5.12203
RP11-744D14.1|EBPL	ILMN_1805922	-0.174043	0.185256	8.23612
PLAG1	ILMN_2287653	-0.180967	0.194103	6.3218
MST1L|MST1|MST1P2	ILMN_1707464	-0.183141	0.0693534	7.59565
SRI	ILMN_1699525	-0.187229	0.131792	6.8926
ZNF83	ILMN_2190414	-0.188514	0.11745	8.71993
AP001372.2	ILMN_1713235	-0.189007	0.135775	5.0656
PCSK5	ILMN_1767934	-0.18989	0.0513512	7.84822
CATSPER1	ILMN_1789394	-0.190726	0.194103	5.35025
RP11-744D14.1	ILMN_3229467	-0.191204	0.0809169	8.49731
C1orf228	ILMN_1663068	-0.191281	0.185155	8.92746
SORL1	ILMN_2060115	-0.19156	0.130472	9.81196
TMEM71	ILMN_1674402	-0.19264	0.180401	9.41312
NGFRAP1	ILMN_2370091	-0.193536	0.0513512	9.33014
UBASH3B	ILMN_1653856	-0.193907	0.190424	8.55732
ALDH3A2	ILMN_1794825	-0.194068	0.0983511	8.20809
SH3PXD2A	ILMN_1743103	-0.196954	0.0491604	9.14127
CTSH	ILMN_2390853	-0.19809	0.169253	11.6421
LDLRAP1	ILMN_1809040	-0.198322	0.190341	8.13016
EEF1A1	ILMN_3251737	-0.201334	0.019052	9.44658
AK021556	ILMN_1820295	-0.20226	0.118567	6.42929
SRI	ILMN_2400219	-0.205794	0.0940339	7.20727
GSTM2	ILMN_1713162	-0.206833	0.11128	6.08123
FAM24B|CUZD1	ILMN_2140799	-0.207823	0.0726652	7.57516
MCF2L-AS1	ILMN_3242234	-0.207868	0.130472	5.95888
PRKCA	ILMN_1771800	-0.211387	0.0688249	8.37452
PDE7B	ILMN_1806533	-0.214704	0.0332577	7.37551
TXK	ILMN_1741143	-0.214714	0.0491604	8.39112
FLT4	ILMN_1651296	-0.221033	0.190341	9.38623
RP11-16L9.1	ILMN_3208014	-0.227005	0.0809169	9.07894
EDAR	ILMN_1767322	-0.23004	0.136854	7.20857
LOC729732	ILMN_3244014	-0.232947	0.179352	5.34304
EPHX2	ILMN_1709237	-0.234063	0.118567	8.09267
LAMP2	ILMN_2243687	-0.235131	0.143305	8.76631
LINC00426	ILMN_3249175	-0.240795	0.131792	7.19003
GCAT	ILMN_1724437	-0.243319	0.156284	5.54507
DPEP2	ILMN_1689160	-0.243527	0.0513512	9.37669
VIPR1	ILMN_2199389	-0.247091	0.115635	8.09642
DACH1	ILMN_1755741	-0.253697	0.118567	5.94928
ECHDC3	ILMN_2072178	-0.253725	0.0407026	6.05685
GPA33	ILMN_1729170	-0.260544	0.0580057	7.12171
ALDH1A2	ILMN_1748538	-0.261623	0.185256	5.79299
TRABD2A	ILMN_3235176	-0.268169	0.00469835	8.49158
WDR47	ILMN_2100085	-0.275468	0.0508839	4.9902
SNRNP48	ILMN_1754304	-0.276945	0.0141123	6.01304
LOC100131289	ILMN_3294339	-0.287706	0.0520513	5.32645
RP11-534L20.5	ILMN_1818577	-0.290166	0.16601	5.68425
KLHL3	ILMN_1770641	-0.297836	0.00469835	8.22343
CACNA1I	ILMN_2300664	-0.325995	0.00469835	6.01849
CCDC58	ILMN_1686920	-0.368977	0.173717	7.36277
NR2F6	ILMN_1672080	-0.378622	0.000172391	6.68973
FHIT	ILMN_1766123	-0.402332	0.00469835	6.59627
GAPDHP61	ILMN_3267451	-0.423731	0.185256	6.81458
PABPC3	ILMN_1718128	-0.450664	0.0128542	9.05997
GSTM1	ILMN_1762255	-0.451087	0.184062	6.88808
GSTM1	ILMN_1668134	-0.456718	0.188892	6.93699
GSTM2|GSTM1|AC000032.2	ILMN_2391861	-0.476252	0.00469835	10.1906
GSTM1|GSTM2	ILMN_2201580	-0.501613	0.00469835	10.1419

## Sheet: Table S6 interaction CMVvsTBEP1
Symbol.hg38	ProbeID	logFC	adj.P.Val	AveExpr
HLA-DRB3	ILMN_1815895	1.00125	0.121365	9.8132
RP11-599J14.2	ILMN_1749875	0.859192	0.0296911	6.74781
XRN2	ILMN_2196479	0.827108	0.113513	5.50245
NTSR1	ILMN_1778831	0.785649	0.134249	5.71775
FBP1	ILMN_1728799	0.777678	0.109555	7.32638
ANKRD55	ILMN_2341724	0.736489	0.0365265	6.2068
SRGAP2C	ILMN_1723433	0.706968	0.109238	8.61845
ALG11	ILMN_2120982	0.689355	0.193821	6.36446
CYP27A1	ILMN_1704985	0.682194	0.172519	9.17932
ANKRD55	ILMN_1798947	0.658985	0.0586903	6.14917
FAM20C	ILMN_1712684	0.615133	0.109555	6.48425
APOC1	ILMN_1789007	0.611435	0.155159	5.88541
FHIT	ILMN_1766123	0.607583	0.0620954	6.61065
CLEC1B|CLEC12A	ILMN_1745103	0.585769	0.15047	5.80826
LCN2	ILMN_1692223	0.58359	0.113307	6.61244
STAB1	ILMN_1655987	0.582709	0.190792	5.75152
ADORA2B	ILMN_1703946	0.57412	0.193597	6.07722
APBA2	ILMN_1723626	0.569995	0.06904	6.61398
VIPR1	ILMN_2199389	0.546482	0.040066	8.12164
GSTM4	ILMN_1651800	0.542003	0.118454	5.86886
CLEC5A	ILMN_1780465	0.531389	0.176073	8.78014
CACNA1I	ILMN_2300664	0.524258	0.0492314	6.03345
GAL3ST4	ILMN_1693452	0.519712	0.0861737	8.5748
GALNT11	ILMN_1651819	0.517257	0.0943559	9.03275
CELA1	ILMN_1805902	0.514471	0.0821191	6.20687
GAA	ILMN_1765801	0.513867	0.0951547	6.21771
LDLRAP1	ILMN_1809040	0.510364	0.0410108	8.12958
MEGF6	ILMN_3241441	0.502535	0.0668708	7.89356
OBSCN	ILMN_1749667	0.500456	0.100201	5.68166
NR2F6	ILMN_1672080	0.500402	0.0506895	6.71769
GSTM3	ILMN_1736184	0.498592	0.103158	6.13408
TPM2	ILMN_1757604	0.494219	0.0889594	8.22074
LINC00339	ILMN_3272768	0.491159	0.107593	7.28964
EPHA1	ILMN_1664265	0.490579	0.0329136	6.07844
GPC2	ILMN_1651642	0.488545	0.0668708	7.79374
FCGRT	ILMN_1705302	0.485925	0.0492314	9.00235
ARL17A	ILMN_1698680	0.476671	0.108828	6.45777
GSTM2|GSTM1|AC000032.2	ILMN_2391861	0.476038	0.193267	10.221
LINC00969	ILMN_1765032	0.475119	0.144371	6.60935
INF2	ILMN_1727248	0.471283	0.0762777	7.0374
RP11-534L20.5	ILMN_1818577	0.469607	0.159839	5.69868
CD4	ILMN_1727284	0.469142	0.0613297	7.03899
C11orf21	ILMN_3235922	0.466335	0.144307	6.24278
MZT2A|AC018804.6	ILMN_3209358	0.464858	0.0921209	7.33033
LINC00926	ILMN_3236036	0.457894	0.100284	8.8116
RHPN1	ILMN_1742003	0.456578	0.0869052	6.92694
LEF1-AS1	ILMN_1707904	0.456567	0.0567581	6.88652
RP11-644F5.10|RDH5	ILMN_1773395	0.453118	0.0567581	6.88924
RP11-69E11.4	ILMN_3241378	0.450717	0.0620954	6.34632
HIST1H4H	ILMN_1751120	0.446553	0.0687661	6.78545
ANXA11	ILMN_1807003	0.444013	0.166024	6.24223
EPHB6	ILMN_1802646	0.443334	0.107593	8.1795
DPEP2	ILMN_1689160	0.442788	0.0645085	9.39496
FBLN7	ILMN_1735743	0.437631	0.0687661	7.71426
FAM215B	ILMN_1738648	0.436251	0.153628	6.00615
SNRNP48	ILMN_1754304	0.436125	0.06904	6.01716
LRRN3	ILMN_1773650	0.435297	0.15485	11.3684
FAM184A	ILMN_1696699	0.435156	0.0586903	6.66886
UBASH3B	ILMN_1653856	0.434379	0.0702758	8.55887
TRABD2A	ILMN_3235176	0.433877	0.0492314	8.50681
CMTM8	ILMN_1710124	0.433054	0.0893882	9.76703
LAMP2	ILMN_2243687	0.430216	0.109238	8.75614
LINC00339	ILMN_1901198	0.429494	0.108828	7.9491
PBXIP1	ILMN_1814315	0.42869	0.0824782	7.97802
TBC1D2	ILMN_1769876	0.428635	0.191181	8.54226
CDK10	ILMN_3306950	0.427038	0.0668708	7.30608
IDUA	ILMN_1703041	0.426794	0.13455	7.58635
NMNAT3	ILMN_2153485	0.426636	0.0312373	5.99764
ITGAX	ILMN_2254635	0.426342	0.181574	10.2244
AK124771	ILMN_1817275	0.424505	0.101731	6.19269
RP11-734K23.9|AC159540.1|LINC00342	ILMN_1699521	0.423634	0.101731	7.41627
LINC01089	ILMN_1788887	0.422963	0.101731	7.2398
LINC00339	ILMN_3194087	0.422625	0.118149	7.23611
ITGA6	ILMN_2359287	0.421784	0.184392	6.72768
TLE2	ILMN_1814917	0.421737	0.100201	6.3025
SERINC5	ILMN_1789464	0.421527	0.0870517	5.58249
RP11-549J18.1	ILMN_1775444	0.418547	0.163199	7.22765
CR936671	ILMN_1883937	0.418408	0.0984291	5.43933
ATXN2L	ILMN_2354334	0.41837	0.182726	6.26829
TENM1	ILMN_1904578	0.417599	0.152944	6.57268
PLLP	ILMN_1787673	0.416509	0.0492314	5.59986
SFI1	ILMN_1763887	0.411638	0.0652862	8.25537
EDAR	ILMN_1767322	0.410124	0.107593	7.23005
ITGB7|ZNF740	ILMN_1777519	0.4097	0.0850754	10.5805
CAMSAP2	ILMN_1792660	0.406654	0.0737528	7.17608
RASGRP2	ILMN_1794594	0.406649	0.0586903	10.1493
SNRNP70	ILMN_3248113	0.406116	0.101731	10.585
ACCS	ILMN_3187680	0.405212	0.161377	7.59338
EPHX2	ILMN_1709237	0.404693	0.118454	8.09285
LINC01558	ILMN_1656624	0.403302	0.0824782	5.13428
SIGIRR	ILMN_1807981	0.403228	0.0737528	9.34896
CAMKK2	ILMN_1743021	0.402455	0.192305	6.41193
RLTPR	ILMN_1746138	0.40074	0.148238	7.45007
PLD6	ILMN_1731518	0.398663	0.0652862	6.0794
GOLGA6L22|GOLGA6L6|GOLGA6L1|RP11-483E23.2	ILMN_3291673	0.398482	0.162684	6.18243
MZT2A|AC018804.6	ILMN_1710220	0.396253	0.117118	7.53342
TMIGD2	ILMN_2160577	0.394762	0.0861812	6.55998
PLD6	ILMN_3240586	0.394176	0.0702758	8.37851
ADCY10P1	ILMN_1753411	0.394031	0.0329136	7.57129
EFNA1	ILMN_2371055	0.393911	0.107993	7.53221
SNX29	ILMN_1762308	0.391994	0.0586903	8.14602
NQO2	ILMN_1712918	0.391208	0.121302	8.26318
TPM2	ILMN_1789196	0.38984	0.104524	9.13733
PLLP	ILMN_2082865	0.389654	0.112311	6.1942
CDK10	ILMN_1741459	0.388913	0.0620954	10.0273
KCNIP3	ILMN_2350823	0.388425	0.13751	6.32072
DCHS1|RP11-732A19.5	ILMN_1739640	0.388081	0.155159	6.09864
RECQL5	ILMN_1697682	0.387499	0.107593	6.05072
DPPA4	ILMN_1768721	0.387115	0.168787	5.80556
ZADH2	ILMN_1795063	0.386592	0.140327	7.82582
AY138815|AK124788	ILMN_1786186	0.386506	0.101358	6.19488
SEPN1	ILMN_1760890	0.385373	0.0762777	8.54251
SNHG8	ILMN_3309349	0.384882	0.131163	10.6198
RRM2B	ILMN_2170595	0.383439	0.181815	6.20946
SNRNP70	ILMN_2380839	0.383059	0.1326	8.88671
RPS6KA1	ILMN_1715173	0.382712	0.171977	8.88818
TRAPPC12	ILMN_1845157	0.381846	0.109555	6.47076
PPP1R3E	ILMN_1735064	0.379716	0.105713	7.29608
ABCA7	ILMN_1743205	0.3796	0.192361	8.82907
PRKCA	ILMN_1771800	0.37878	0.0791298	8.38787
DNPH1	ILMN_2380588	0.377022	0.0791298	10.0257
KLHL3	ILMN_1770641	0.376935	0.101731	8.23305
CHMP7	ILMN_1795933	0.37573	0.0645085	8.04953
SGK1	ILMN_1702487	0.375597	0.162684	11.3788
GPA33	ILMN_1729170	0.374631	0.150988	7.14086
DBH	ILMN_1746220	0.374201	0.0586903	5.02734
LTB	ILMN_2376204	0.370857	0.108828	11.3412
TCEA3	ILMN_1726928	0.370157	0.148938	7.60475
AMY2A|AMYP1	ILMN_1801303	0.369829	0.0850754	7.85915
ZNF815P	ILMN_3243259	0.369676	0.164198	6.4222
FAM104B	ILMN_1705848	0.369249	0.0492314	6.35915
ABHD12	ILMN_1745116	0.368907	0.19696	6.3444
LINC00426	ILMN_3249175	0.368576	0.161247	7.19094
NGFRAP1	ILMN_1729208	0.367649	0.0748354	7.43078
IL11RA	ILMN_1664912	0.366743	0.0984291	9.95472
TNFRSF25	ILMN_1765109	0.366739	0.0645085	11.6599
CENPBD1|RP11-566K11.5	ILMN_3238740	0.366478	0.104778	6.8837
UBASH3B	ILMN_3249435	0.364175	0.16096	5.95905
AXIN2	ILMN_1724480	0.363583	0.0762777	8.71346
ALDH3A2	ILMN_1794825	0.362648	0.0762777	8.22206
ADGRE4P	ILMN_3243190	0.362433	0.123573	5.44921
NGFRAP1	ILMN_2370091	0.359677	0.0652862	9.32919
EPHA4	ILMN_1672022	0.358688	0.118454	7.36682
NLRP1	ILMN_1680774	0.356773	0.0645085	9.1331
ZNF7	ILMN_1662463	0.356286	0.100201	5.59372
AC012146.7	ILMN_3179620	0.356155	0.17259	8.07557
PYROXD2	ILMN_1684497	0.355306	0.187276	6.16867
CRIPAK	ILMN_2140700	0.355194	0.15573	7.27925
PCNXL2	ILMN_2295918	0.35472	0.107593	5.90792
RPPH1	ILMN_1704056	0.354545	0.107593	7.82255
IL11RA	ILMN_1720024	0.352543	0.162606	6.38526
MIR2116	ILMN_3310035	0.352312	0.193821	6.06214
AY358241	ILMN_1742431	0.351909	0.192305	8.78793
PLAG1	ILMN_2287653	0.349272	0.125227	6.34208
RGS14	ILMN_1696828	0.348051	0.129849	6.93467
SOGA1	ILMN_1693004	0.348005	0.0954962	7.46563
DANCR	ILMN_3248882	0.347935	0.0759767	8.5466
TBXAS1	ILMN_2282641	0.346666	0.193597	7.79925
UBXN11	ILMN_2376416	0.346595	0.0951547	7.83013
NUDT14	ILMN_1669788	0.344744	0.0791298	8.15101
RP11-368N21.5	ILMN_3293159	0.344718	0.0762777	5.98605
RASGRP2	ILMN_2375319	0.34403	0.100284	10.3522
CAD	ILMN_1810992	0.343156	0.187276	7.50609
SORL1	ILMN_2060115	0.343063	0.112267	9.80576
ATG16L2	ILMN_1664644	0.342593	0.0882076	8.26458
MCF2L-AS1	ILMN_3242234	0.342405	0.140327	5.98037
RP11-466L17.1	ILMN_1680388	0.34225	0.113513	5.95949
DECR2	ILMN_1783337	0.342223	0.110759	6.3202
KLHDC4	ILMN_3236732	0.342107	0.160173	7.45379
AB074162	ILMN_1874689	0.341783	0.160859	6.72233
SCNN1D	ILMN_1754757	0.341289	0.0791298	7.08034
PARVG	ILMN_1695851	0.339786	0.0586903	9.734
NSUN5	ILMN_1751958	0.339659	0.0668708	9.64208
ANKRD20A11P	ILMN_1676440	0.339451	0.127262	6.30043
THBS3	ILMN_1804663	0.339271	0.0586903	7.88518
BC014346	ILMN_1710458	0.339271	0.135048	5.52768
MORN3	ILMN_1777934	0.33829	0.107593	5.56654
SLC6A10P	ILMN_1704446	0.338028	0.177584	5.82097
SLC23A2	ILMN_1746578	0.337683	0.0943559	7.24217
ZNF783|RP4-800G7.2	ILMN_3240226	0.336664	0.0814727	7.88112
CYTH2	ILMN_3188106	0.336489	0.182464	7.44076
NUP210	ILMN_1784467	0.336242	0.134314	9.16669
PDXK	ILMN_1764503	0.335414	0.101731	6.16187
RP11-67L2.2	ILMN_3236239	0.334883	0.0645085	8.14781
DCBLD2	ILMN_2174127	0.334494	0.123583	6.16539
SNAI3	ILMN_1690262	0.334295	0.199634	6.05889
FAM50B	ILMN_2153466	0.333406	0.0586903	7.47345
UQCC3	ILMN_3240370	0.332874	0.0586903	6.75626
ACSS2	ILMN_1714197	0.332415	0.0742663	9.03001
EVA1B	ILMN_3245314	0.331714	0.18854	6.50431
AL833554	ILMN_2290628	0.331434	0.112267	7.37058
BDH1	ILMN_1799280	0.331383	0.130881	5.82673
RUNX1-IT1	ILMN_3260501	0.331281	0.159839	5.28699
ENGASE	ILMN_1815366	0.327693	0.128787	8.02211
MIIP	ILMN_1783843	0.326605	0.146484	7.05201
ITGAX	ILMN_1726175	0.326321	0.198434	5.6166
PEX6	ILMN_1683279	0.326214	0.175226	7.95601
AEN	ILMN_3240321	0.325631	0.0791298	7.7081
SLC22A5	ILMN_1699357	0.324605	0.136572	5.91719
PSMG3-AS1	ILMN_3248764	0.324542	0.128787	5.65735
TBC1D10C	ILMN_1710434	0.323908	0.0646626	11.4249
ZNF692	ILMN_1800750	0.323828	0.100201	8.17466
ZCCHC14	ILMN_1743456	0.323481	0.0646626	8.38686
TP53INP1	ILMN_2214197	0.323347	0.15047	8.90196
SH3PXD2A	ILMN_1743103	0.322946	0.0879772	9.14121
RP11-244O19.1	ILMN_1837102	0.32197	0.173553	5.27841
FAM102A	ILMN_1745112	0.321482	0.15047	9.39493
DDR1	ILMN_1812262	0.321477	0.0936908	6.92792
COLGALT1	ILMN_1727043	0.320177	0.0702758	10.1103
CRYL1	ILMN_1714397	0.319815	0.109037	6.11741
KIAA1875	ILMN_1789500	0.318976	0.143767	6.89393
VAT1	ILMN_1700690	0.318565	0.109555	9.20871
CNGB1	ILMN_1702383	0.318377	0.15047	6.88156
PHLDA1	ILMN_3251550	0.316986	0.136264	6.2756
RENBP	ILMN_1780057	0.316622	0.197215	8.93033
GLYCTK|GLYCTK-AS1	ILMN_1791222	0.314586	0.154892	6.82647
AP2A2	ILMN_1803779	0.313864	0.151472	6.82782
DPEP3	ILMN_1731275	0.31363	0.155914	5.37686
LOC100506990	ILMN_1728999	0.313615	0.175857	6.09707
BRICD5	ILMN_1759411	0.313555	0.124141	7.21947
FAM209B	ILMN_2148497	0.313176	0.0775224	6.21006
LAMTOR4	ILMN_1779735	0.313024	0.0492314	10.7703
WDR33	ILMN_1745852	0.312592	0.168055	7.74936
PP7080	ILMN_1836218	0.312472	0.0951547	7.53149
RP11-51F16.1	ILMN_3298163	0.311703	0.190792	6.34934
HIST1H3F	ILMN_1788489	0.311569	0.18303	6.25845
PP7080	ILMN_3239925	0.310216	0.0668708	8.08082
MYL5	ILMN_2203588	0.309178	0.135048	7.34489
SLC25A25-AS1	ILMN_1657011	0.309123	0.112687	8.98034
LYRM4	ILMN_1740927	0.308962	0.114982	6.85707
LINC01573	ILMN_1857335	0.308887	0.137558	5.46316
RP11-395G23.3	ILMN_1714741	0.30863	0.117458	7.61994
POLR2J3	ILMN_3236765	0.308347	0.15047	10.1545
WASF2	ILMN_1684051	0.307736	0.18147	9.54423
GLIPR1|KRR1	ILMN_1769245	0.307638	0.187276	9.70711
ZNF540	ILMN_1681846	0.307535	0.161247	6.45384
TOP1MT	ILMN_2405628	0.307485	0.166831	8.12146
ZNF266	ILMN_1753782	0.307481	0.0620954	10.2294
TCP1|SNORA29	ILMN_3236594	0.305791	0.163063	5.81448
APOC2|APOC4-APOC2	ILMN_1802923	0.305572	0.150097	5.12234
CCR9	ILMN_1664316	0.30516	0.109555	6.16206
DHRS4	ILMN_2185884	0.304979	0.107593	9.55666
ADCY3	ILMN_1676893	0.304759	0.08438	9.48773
FAHD2A	ILMN_2102951	0.304262	0.186752	6.19544
ZNF248	ILMN_1662192	0.303479	0.0586903	7.97459
ACSS2	ILMN_2336595	0.303382	0.107593	8.77096
TMEM71	ILMN_1674402	0.303027	0.181815	9.42598
RAB40B	ILMN_2230566	0.30231	0.186746	6.43617
SIN3B	ILMN_1788315	0.30217	0.176073	7.28476
PPP1R13B	ILMN_1748831	0.30184	0.162684	6.87244
ARRDC1-AS1	ILMN_1799320	0.301797	0.136572	7.17525
C21orf58	ILMN_2310296	0.301441	0.158991	6.15641
NME3	ILMN_1669456	0.301427	0.0365308	9.59183
DOCK9-AS2	ILMN_3181833	0.299794	0.107593	5.19585
NSUN5	ILMN_2294878	0.299351	0.158991	6.79952
C1orf228	ILMN_1663068	0.29923	0.195999	8.94139
SEPN1	ILMN_2399036	0.298963	0.124141	7.30823
DEAF1	ILMN_1658902	0.298828	0.15047	8.36497
ENO3	ILMN_1678904	0.298808	0.118454	7.72048
NCAPD3	ILMN_1683441	0.298278	0.0687936	7.03762
FAM24B|CUZD1	ILMN_2140799	0.298087	0.151821	7.57722
LINC01089	ILMN_2098947	0.297749	0.192361	8.41662
SEC14L1P1	ILMN_3298800	0.297005	0.198923	5.51548
TRAPPC10	ILMN_1717973	0.296945	0.129406	5.99489
AF370413	ILMN_1658160	0.296601	0.0951547	7.906
MRPS25|NR2C2	ILMN_1798826	0.295772	0.162699	7.81693
L36140	ILMN_1680850	0.295472	0.164985	8.70656
PCBD2	ILMN_1651364	0.295456	0.0951547	6.10977
CDC25B	ILMN_2338323	0.295241	0.186703	10.9236
DEF8	ILMN_1767509	0.294423	0.107593	9.26416
H2AFJ	ILMN_2253065	0.29414	0.125227	5.38042
ATF7IP2	ILMN_1804445	0.294083	0.0670037	7.95526
CICP27	ILMN_1778111	0.293931	0.146649	7.34128
CYTH4	ILMN_3238196	0.293559	0.162606	9.89612
RRP1	ILMN_3235477	0.293454	0.193456	7.79949
RP11-1277A3.1	ILMN_1727331	0.293323	0.150097	5.69785
RP11-58H15.1	ILMN_3258356	0.292645	0.171438	5.87177
HNRNPA1P10	ILMN_2220283	0.291393	0.18091	9.75998
TRMU	ILMN_1733703	0.29122	0.153628	7.16489
PKP4	ILMN_1749410	0.290808	0.170583	7.35869
SREBF1	ILMN_1663035	0.289789	0.0859532	8.57515
SRSF6	ILMN_1697469	0.289529	0.0775224	12.1682
SLC7A6	ILMN_1812559	0.289098	0.0791298	9.1488
DSCAM	ILMN_1788759	0.288986	0.133254	5.47606
STYXL1	ILMN_2210729	0.288851	0.0668708	8.94386
TRIB2	ILMN_1714700	0.288825	0.150097	8.74868
USP19	ILMN_1718679	0.288521	0.178085	5.83996
PPP2R2B	ILMN_2298365	0.288448	0.140114	8.33314
RASA4CP	ILMN_3249546	0.287505	0.107593	7.60706
POMT1	ILMN_2305721	0.286976	0.0742663	8.34415
SNHG5	ILMN_2200659	0.286958	0.13751	12.682
FO538757.2|WASH3P	ILMN_1739199	0.28677	0.177433	8.62275
LTB	ILMN_2376205	0.286631	0.112221	13.0712
KLHL21	ILMN_1692785	0.28656	0.190733	7.59509
RNF135	ILMN_1700660	0.286386	0.18091	7.52241
SGK223	ILMN_3240222	0.285704	0.118454	10.0291
ECHDC2	ILMN_1671568	0.285495	0.163199	9.52524
LINC00921	ILMN_1790412	0.284585	0.114103	7.30942
CRCP	ILMN_2381537	0.284554	0.187064	12.3807
ZNF763	ILMN_1727183	0.284483	0.0824782	7.28353
LPAR2	ILMN_3236220	0.28448	0.0943559	8.94149
ARHGAP32	ILMN_1722726	0.284029	0.132181	7.63772
DOCK9-AS2	ILMN_1848913	0.283672	0.110675	5.07309
FO538757.2|WASH3P	ILMN_1785528	0.283606	0.148938	9.9364
SRGAP3	ILMN_2400644	0.283578	0.150097	5.48057
SPG7	ILMN_1754529	0.283471	0.0791298	10.4404
SIAH3	ILMN_2114645	0.283364	0.189482	5.24883
DHRS4L1	ILMN_1676014	0.282478	0.19994	7.97145
ARRDC5	ILMN_2153787	0.28241	0.11639	7.9333
UQCR10	ILMN_2366710	0.282386	0.108932	8.25858
TAZ	ILMN_1707791	0.280613	0.177384	7.87205
TACC3	ILMN_1724407	0.280425	0.100201	9.02948
LINC00869	ILMN_3234142	0.279632	0.0889594	10.93
MYL5	ILMN_1746948	0.279491	0.155914	7.63753
IGHMBP2	ILMN_1801909	0.279461	0.191461	5.85889
NRBP2	ILMN_1733248	0.279283	0.0492314	8.38406
PYGB	ILMN_1778360	0.278304	0.115027	8.86509
TTC12	ILMN_2183784	0.277804	0.167708	5.4641
DDX11L9|DDX11L10|DDX11L1|DDX11L2	ILMN_1705605	0.277454	0.182303	5.04156
TACO1	ILMN_1685112	0.277142	0.113513	8.4971
LINC01125	ILMN_3298511	0.277051	0.18091	6.77899
TTI1	ILMN_1741398	0.276891	0.143767	7.37915
FBRSL1	ILMN_1760305	0.276852	0.175226	7.1739
BOLA1	ILMN_1793966	0.276821	0.0668708	6.80398
TUBGCP6	ILMN_1766803	0.27665	0.148037	9.78709
CTD-2020K17.1	ILMN_3289508	0.276363	0.13592	10.4645
ARHGAP4	ILMN_1770824	0.276092	0.107593	10.5335
LPAR2	ILMN_1662741	0.275392	0.0883501	9.7
DHDDS	ILMN_1789535	0.27473	0.181815	6.79728
FAM171A1	ILMN_1749868	0.273391	0.150097	7.38568
TFIP11	ILMN_1695000	0.272641	0.178125	6.79201
TSTD1	ILMN_3234456	0.272251	0.12715	7.35094
RP11-46D6.1|ISY1-RAB43|RAB43	ILMN_2155480	0.271614	0.125593	8.65965
NFYC-AS1	ILMN_3244693	0.271349	0.176154	6.3695
SLC12A9	ILMN_1695962	0.270854	0.166024	9.64097
PREX1	ILMN_1777342	0.27071	0.193352	8.17382
POU6F1	ILMN_1805766	0.27035	0.144307	6.24422
ABCC5	ILMN_1706531	0.269882	0.144371	7.77419
ENTPD6	ILMN_2091792	0.269164	0.150097	8.44398
HIST1H2AE	ILMN_1756849	0.269102	0.197943	5.15099
TRAPPC6A	ILMN_1775703	0.268948	0.159839	8.87057
AC062017.1	ILMN_1871457	0.268537	0.155914	7.12831
PANK4	ILMN_1743910	0.268077	0.127444	7.96369
DLGAP4-AS1	ILMN_1861123	0.267827	0.173157	5.36781
CYB5D2	ILMN_1696254	0.267753	0.107593	6.86561
DGKA	ILMN_2319910	0.267746	0.108689	10.064
LRRC56	ILMN_1759772	0.267315	0.171427	6.25267
LRPAP1	ILMN_1660341	0.267009	0.140327	9.05523
PABPC1L	ILMN_3303612	0.266785	0.160056	8.29423
JMJD7-PLA2G4B|PLA2G4B	ILMN_1697629	0.266143	0.140327	10.5291
RAB18	ILMN_1906110	0.266054	0.124783	6.2507
CSAD	ILMN_2119692	0.265979	0.143603	9.00624
VPS28	ILMN_1790797	0.265519	0.0620954	10.4426
MST1L|MST1|MST1P2	ILMN_1707464	0.26481	0.150097	7.61821
NOTCH1	ILMN_1729161	0.264155	0.18854	9.72701
ARMC10	ILMN_1806486	0.263783	0.177433	8.55826
STARD3	ILMN_1657095	0.263538	0.107593	8.56314
ATP6V0B	ILMN_2353642	0.263502	0.18091	9.98975
ERP27	ILMN_1655261	0.263244	0.15443	7.78065
FAAP20	ILMN_1726989	0.263145	0.147818	8.14157
RNF135	ILMN_2407529	0.263129	0.193274	5.09522
VPS8	ILMN_2415170	0.262969	0.104524	7.52442
LUC7L	ILMN_1765371	0.262505	0.0767508	9.7656
NAT6	ILMN_1765001	0.261873	0.171427	7.20677
PACS2	ILMN_1719864	0.261762	0.18854	6.6072
MAP3K6	ILMN_1694539	0.261541	0.18091	6.28277
IFT88	ILMN_1669366	0.261365	0.0668708	6.84081
NSUN5P1|POM121	ILMN_1688070	0.260897	0.150988	8.7427
SLC8B1	ILMN_1701655	0.260792	0.0791298	10.3398
PHKG2	ILMN_1669607	0.260291	0.163199	7.75902
RP11-111M22.2	ILMN_1721430	0.260286	0.197335	5.38003
HSPBAP1	ILMN_1797031	0.260195	0.13751	8.09271
AL832228	ILMN_1857510	0.259426	0.199532	5.14988
RP13-104F24.2	ILMN_3268717	0.259053	0.164985	5.33607
AK094078	ILMN_3245074	0.258738	0.168871	6.47793
PLEKHA1	ILMN_1828754	0.257942	0.150988	5.60931
LTBP4	ILMN_1665219	0.257349	0.158991	7.24888
CLYBL	ILMN_1712088	0.257087	0.107993	7.3117
BC033291|BC008575	ILMN_1773764	0.257013	0.192361	6.54491
CELF2	ILMN_2400947	0.25669	0.0951547	8.91705
RNF144A	ILMN_1777660	0.256643	0.198923	8.83802
QTRT1	ILMN_1780153	0.25664	0.1423	7.44564
KRTCAP3	ILMN_1700728	0.256586	0.155159	5.53687
HLA-V	ILMN_1770410	0.256508	0.158991	5.11012
CHKA|RP11-802E16.3	ILMN_1658504	0.256453	0.123053	7.76293
CRBN	ILMN_2225735	0.256193	0.137201	10.566
CTDSPL	ILMN_2392189	0.255818	0.143767	5.21962
CUL9	ILMN_1806010	0.255763	0.150988	8.26663
MMAB	ILMN_1689156	0.255531	0.18091	5.99147
REM2	ILMN_1745262	0.255437	0.17001	6.45926
ATG9A	ILMN_2410975	0.255206	0.131857	8.83119
NCBP2-AS2	ILMN_3248614	0.254604	0.164985	6.10498
SEMA4C	ILMN_2115669	0.253897	0.182464	7.19409
ANXA3	ILMN_1694548	0.253848	0.195131	4.86399
TOB1	ILMN_1672004	0.252454	0.193821	8.84867
MAN2A2	ILMN_1815148	0.252166	0.165628	7.59224
NLRC3	ILMN_3234784	0.251427	0.164198	7.71976
SUMF1	ILMN_1753472	0.251327	0.197215	7.77347
RP11-254F7.1	ILMN_1863401	0.251186	0.150988	5.03776
AC024560.2	ILMN_1889878	0.25054	0.18091	5.10816
CBX7	ILMN_1657361	0.250312	0.174888	9.94919
GCDH	ILMN_2296843	0.250169	0.101731	8.25054
NLRP1	ILMN_2313079	0.249758	0.155159	7.15434
BCS1L	ILMN_1738529	0.249506	0.18683	7.92465
FLNB	ILMN_1664922	0.249458	0.120794	9.38746
TRIM44	ILMN_1796063	0.248988	0.0921209	10.5841
BAG3	ILMN_1659766	0.248297	0.129127	9.06755
HNRNPDL	ILMN_1730572	0.247918	0.166682	8.93299
ZNF84	ILMN_3300358	0.247907	0.123583	7.51492
CARS2	ILMN_1765222	0.247874	0.152232	7.41364
C2orf70	ILMN_1740463	0.247472	0.177433	5.13566
EMC8	ILMN_1722583	0.247399	0.129127	7.26262
RASA3	ILMN_1654586	0.247198	0.175227	8.29036
OVGP1	ILMN_1734542	0.247075	0.186746	7.03627
NDUFV1	ILMN_1786718	0.246391	0.104778	10.2873
DPP7	ILMN_1811328	0.246247	0.1911	8.73962
PPP6R3	ILMN_1732725	0.246118	0.153628	9.35846
SLC45A4	ILMN_1745778	0.245497	0.161129	6.43531
ADAMTS7P1	ILMN_3241354	0.245493	0.166083	5.34045
TUBGCP2	ILMN_1775074	0.245294	0.115187	9.2228
TMEM138	ILMN_1664761	0.245169	0.182726	8.93378
GRAP|SLC5A10	ILMN_2264011	0.245143	0.0826506	11.2276
ARHGAP21	ILMN_1811592	0.244661	0.142014	9.28109
C1orf159	ILMN_1672811	0.244652	0.1911	7.08924
DAGLB	ILMN_1658885	0.244497	0.113682	9.26905
GNPDA1	ILMN_1784709	0.244192	0.104524	10.5024
STK36	ILMN_1693538	0.244033	0.164985	9.1559
RP11-266K4.14	ILMN_1744302	0.243938	0.131422	7.30479
SGK223	ILMN_1757872	0.24341	0.193675	8.81857
NKTR	ILMN_1721621	0.243143	0.0951547	10.9235
SLC30A7	ILMN_1789999	0.242959	0.136089	10.6412
RPL4P2	ILMN_3282174	0.242898	0.146649	11.9042
ASB1	ILMN_1683096	0.242617	0.106461	8.4207
ARL6IP4|RP11-197N18.2	ILMN_2393144	0.242066	0.168871	9.19451
C1RL-AS1	ILMN_3296705	0.240972	0.171538	5.40565
DHX38|PMFBP1	ILMN_1735679	0.240305	0.192361	8.25806
TMEM91	ILMN_2211065	0.240262	0.162172	7.8449
WASH6P|FO538757.2|WASH3P|WASH2P|WASH7P	ILMN_1761068	0.240181	0.171334	9.35297
NUP214	ILMN_1666049	0.240096	0.168871	9.51347
FAHD2B	ILMN_2146657	0.240092	0.15047	8.00821
BMS1P8	ILMN_3268028	0.238864	0.161377	8.01139
FAM213B	ILMN_3243682	0.238608	0.19992	7.68541
AGR3	ILMN_1728787	0.237657	0.168722	5.06762
MYO9B	ILMN_1672547	0.237618	0.164985	9.70949
TCEAL4	ILMN_2330341	0.237565	0.140114	7.11653
PIGG	ILMN_1769751	0.237564	0.107498	7.54823
AGAP6|AGAP7P	ILMN_3242883	0.23694	0.140114	9.50912
AC093323.3	ILMN_1797181	0.236466	0.109555	8.46515
GIN1	ILMN_3249235	0.235096	0.177433	7.03969
CD5	ILMN_1753112	0.234821	0.193456	9.84086
PAK1	ILMN_1767365	0.23472	0.12084	7.83375
LRRC1	ILMN_1755383	0.233552	0.18149	7.08611
WDR19	ILMN_1655117	0.232898	0.0951547	9.49637
H2AFY2	ILMN_1705570	0.23283	0.191371	7.41378
CDK20	ILMN_2357730	0.232321	0.193456	6.94173
KLHL22	ILMN_1705390	0.232308	0.146649	9.14303
NASP	ILMN_2348975	0.2319	0.155159	7.92737
PARS2	ILMN_1696827	0.231116	0.158991	6.0681
ANKRD54	ILMN_1766309	0.230882	0.15728	7.83146
RRAGB	ILMN_1741219	0.230375	0.155159	8.24116
DHRS11	ILMN_1756701	0.229371	0.19992	6.93911
ATRN	ILMN_1772124	0.229344	0.107993	7.57755
C22orf29	ILMN_1759595	0.229217	0.123583	7.72555
FAM160B2	ILMN_1802971	0.229215	0.161129	8.61971
TNFRSF10B	ILMN_1699265	0.229069	0.110675	9.16314
ADARB1	ILMN_1679797	0.228834	0.0951547	9.78681
STK32C	ILMN_1846922	0.228225	0.19992	8.2673
NMNAT3	ILMN_1665123	0.227151	0.195105	5.21808
C6orf52	ILMN_1722945	0.227073	0.193744	5.05728
BRD9	ILMN_1651405	0.226822	0.0921209	10.4605
TBC1D9B	ILMN_1789909	0.226122	0.11189	8.34883
ATP6V1C1	ILMN_1659801	0.225517	0.18091	8.34098
RPL5	ILMN_2087080	0.225483	0.101466	12.9884
NPIPB3|NPIPB4|NPIPB11|NPIPB5|RP11-231C14.4	ILMN_1656868	0.224966	0.173157	13.2126
FAM156A|FAM156B	ILMN_3244110	0.224943	0.150097	8.68247
CDADC1	ILMN_1763878	0.224923	0.184392	5.22165
FXYD6|FXYD2	ILMN_2398572	0.224846	0.125593	4.9029
CDK5RAP3	ILMN_3307950	0.224828	0.118862	10.3648
TRAF3IP3|C1orf74	ILMN_1780397	0.224327	0.148938	10.1087
RNU1-6P	ILMN_3248406	0.22359	0.175504	5.13392
NUDCD3	ILMN_1796900	0.223559	0.174888	7.98921
FAHD1	ILMN_2246661	0.222652	0.062594	9.05193
TRAF5	ILMN_1740493	0.222239	0.153628	9.62392
TMEM222	ILMN_1793632	0.220746	0.183402	7.68009
PREB	ILMN_1733930	0.219804	0.196392	8.69906
MAPK8IP3	ILMN_1811574	0.219763	0.195131	10.4178
CORO1A|RP11-345J4.6	ILMN_2125747	0.219692	0.192361	11.3107
PMM1	ILMN_1780236	0.218981	0.118862	9.03287
ELMOD3	ILMN_1668065	0.218532	0.194643	6.94106
KAT8	ILMN_1804679	0.217931	0.134314	8.56877
FAM173B	ILMN_1691946	0.217573	0.158991	6.53534
KCNK6	ILMN_1701173	0.217345	0.195449	7.88379
RP11-972P1.7|RILPL1|SNRNP35	ILMN_1805643	0.216971	0.125519	7.61622
DXO	ILMN_1726990	0.216673	0.113513	7.87658
NDUFB6	ILMN_1763147	0.215645	0.113724	9.93237
TRAPPC2L	ILMN_1747058	0.215372	0.142014	9.73123
AC017116.11|DBNL|PGAM2	ILMN_3242654	0.215021	0.195131	4.94666
CYTH1	ILMN_2403852	0.21485	0.107593	10.964
SNRNP70	ILMN_1732053	0.214474	0.11189	11.9512
CARKD	ILMN_1783546	0.213842	0.0742663	9.09698
C17orf47	ILMN_1688703	0.213376	0.196392	4.96897
ACAD10	ILMN_1687303	0.212146	0.165018	7.51316
MUM1	ILMN_1764764	0.211168	0.153628	9.04925
NLRP5	ILMN_3249687	0.210971	0.190733	5.17468
STK19	ILMN_1659782	0.210789	0.164985	8.26324
PRMT2	ILMN_1675038	0.210139	0.138848	9.95746
MPV17	ILMN_1691090	0.209103	0.112267	9.26344
ILKAP	ILMN_1684647	0.208879	0.166083	8.38449
FOXRED1	ILMN_1762312	0.208873	0.18091	8.231
CLN3	ILMN_2394381	0.208851	0.180923	7.73284
CDC16	ILMN_2256765	0.207997	0.0870517	10.9445
IKBKB	ILMN_1727142	0.20708	0.0847504	9.6073
EXOC3	ILMN_1789419	0.207036	0.18091	8.68224
SNX1	ILMN_2365479	0.206391	0.193821	7.45666
TCEAL4	ILMN_1748625	0.205739	0.101731	9.37948
PDCD4|BBIP1	ILMN_2396272	0.205688	0.155159	12.3294
NUDT3|RP11-513I15.6	ILMN_1854833	0.205678	0.170583	8.11346
UPF3A	ILMN_1705515	0.205644	0.154461	9.13301
QARS	ILMN_1763080	0.204468	0.126057	12.0306
COX19	ILMN_1656656	0.204407	0.190792	9.56607
RAI1|SREBF1	ILMN_2060770	0.204348	0.14927	8.75908
WBSCR22	ILMN_1697348	0.20432	0.0762777	9.57973
RP11-395A13.2|RP11-182L21.6|LINC00863	ILMN_1697006	0.20399	0.109555	7.33608
CCDC101	ILMN_1684789	0.203798	0.190792	8.49317
TKT	ILMN_1736597	0.20373	0.164985	11.2046
BEX4	ILMN_1804798	0.203522	0.0830584	10.5489
EML3	ILMN_1772644	0.201549	0.161377	10.8595
HSBP1	ILMN_1667030	0.201253	0.107593	9.86245
DGCR8	ILMN_1694223	0.201186	0.163199	8.4567
CCBL1	ILMN_1764096	0.200649	0.18854	7.29456
COX14	ILMN_1804656	0.200535	0.143057	8.78314
CBY1	ILMN_1730879	0.199263	0.18091	7.54345
MGAT5	ILMN_3238058	0.199248	0.0921209	10.6242
OR5D18	ILMN_1714449	0.199119	0.187064	5.11376
LINC00116	ILMN_1693685	0.198962	0.193821	8.8235
OXA1L	ILMN_1731851	0.198224	0.0762777	10.4714
BEX2	ILMN_2181892	0.197747	0.15605	9.42485
NDUFB6	ILMN_2369924	0.197008	0.121867	9.11283
SENP7	ILMN_2382354	0.196455	0.144871	9.97687
TYK2	ILMN_1676955	0.19643	0.1719	10.9782
ZNF823	ILMN_1669064	0.196005	0.184392	7.18771
MRPL55	ILMN_2348090	0.195981	0.115938	8.72608
NOL4	ILMN_2087629	0.195523	0.198031	5.04578
TSTD1	ILMN_3197097	0.195317	0.193456	8.40946
ZMAT3	ILMN_1865764	0.194683	0.122742	9.53333
NDUFA12	ILMN_1737738	0.19434	0.155159	11.4904
CDK5RAP3	ILMN_1812557	0.194259	0.161247	10.638
WDR6|DALRD3	ILMN_1669484	0.194026	0.182809	11.4139
FCMR	ILMN_1775542	0.193913	0.18091	12.3471
TBC1D20	ILMN_2044572	0.192852	0.163199	8.33525
GTPBP3	ILMN_1748894	0.192446	0.197943	9.14881
OCIAD2	ILMN_1700306	0.192163	0.195105	11.2259
TRAPPC6B	ILMN_2369104	0.191153	0.10754	9.5548
C22orf39	ILMN_1804884	0.191092	0.108828	7.06591
CYB561D1	ILMN_3180557	0.189727	0.164985	8.46229
LINC01278	ILMN_3246900	0.189178	0.13498	8.02208
KRT10	ILMN_1716093	0.187945	0.109037	10.0037
CTD-2207O23.3|ARHGEF18	ILMN_1664016	0.186609	0.19992	11.4107
GLMN	ILMN_1739397	0.186541	0.104778	9.12579
ERMARD	ILMN_1657064	0.185497	0.17259	7.74144
TBC1D14|RP11-367J11.2	ILMN_1779886	0.18464	0.11507	9.54126
PRKAB2	ILMN_1786021	0.183139	0.11196	7.8196
NARS	ILMN_1732216	0.181315	0.138686	10.9726
ESYT2	ILMN_2057573	0.180887	0.13534	11.3901
KIAA0141	ILMN_1762990	0.180762	0.181515	8.53061
RGS10	ILMN_1733538	0.180702	0.109555	11.9158
DEXI|CIITA	ILMN_1738866	0.180112	0.177584	9.55781
MFN2	ILMN_1651385	0.179664	0.191181	8.10348
AF038956	ILMN_1711617	0.179427	0.176559	11.8749
ARHGEF7	ILMN_1796912	0.178785	0.18336	10.9071
GIGYF2	ILMN_1750718	0.178187	0.158991	8.21564
LINC01278	ILMN_1902658	0.177659	0.158991	7.90402
MRPL55	ILMN_1813817	0.17753	0.164198	8.05408
LFNG	ILMN_1663080	0.177304	0.112267	11.1296
NDUFA13|CTC-260F20.3	ILMN_1767139	0.177209	0.181815	10.148
CTD-2666L21.3	ILMN_3228294	0.1772	0.171334	12.2803
LINC00963	ILMN_3180855	0.17636	0.19992	4.84242
STX10	ILMN_1753712	0.1758	0.187199	8.8983
LEPROTL1	ILMN_1752591	0.17483	0.175227	11.682
ERGIC3	ILMN_2359453	0.174738	0.164985	11.1392
PARP6	ILMN_1771832	0.174218	0.153628	8.80912
MAPKAPK5-AS1	ILMN_1798957	0.171717	0.148037	10.8908
HDHD2|RP11-49K24.8	ILMN_1702265	0.171679	0.125227	9.68034
TSC1	ILMN_2246510	0.1715	0.178085	9.6402
UBE4B	ILMN_1675674	0.171001	0.140784	8.93973
AGAP6	ILMN_2209578	0.16931	0.193456	10.2033
EDRF1	ILMN_1791656	0.169136	0.175252	8.84627
SUGP2	ILMN_1711270	0.167968	0.182303	11.304
VPS28	ILMN_2339863	0.166879	0.198285	9.47794
ZDHHC7	ILMN_1730568	0.166649	0.108932	10.4105
TMEM41B	ILMN_1678004	0.166417	0.104555	10.2366
SAT2	ILMN_1746883	0.166342	0.150097	9.73707
SLTM	ILMN_2395204	0.16595	0.171942	9.81073
ZNF706	ILMN_1702384	0.164448	0.168277	7.33295
BBS1|CTD-3074O7.11	ILMN_1800590	0.164073	0.187064	7.57197
MANBAL	ILMN_1673944	0.1635	0.176073	9.5828
DCAF8	ILMN_3244963	0.162866	0.18303	9.98301
ANAPC5	ILMN_1723177	0.160513	0.166024	10.9362
CDC16	ILMN_2339796	0.160318	0.172519	11.5163
C1orf132	ILMN_1863470	0.159851	0.198285	4.86924
C14orf2	ILMN_1652722	0.15984	0.148239	9.17841
CCDC25|RP11-16P20.3	ILMN_1789266	0.158898	0.14885	9.08272
ARGLU1	ILMN_1788468	0.157373	0.18149	12.2293
CDC16	ILMN_1727389	0.155903	0.182303	10.7806
ZSWIM1	ILMN_1812856	0.154137	0.0943559	9.22645
ZBED5	ILMN_2093500	0.152987	0.101731	11.0285
AF036144	ILMN_1686750	0.152467	0.164198	12.0437
MTIF3	ILMN_1718271	0.151588	0.164985	10.0897
FXYD5	ILMN_2309848	0.151459	0.193821	12.6158
CIB1	ILMN_1684205	0.148678	0.158991	12.373
QTRTD1	ILMN_2155516	0.148096	0.18091	8.66034
MRPS5	ILMN_1760441	0.147387	0.115187	9.43213
EIF3H	ILMN_1683660	0.147206	0.171523	11.4969
AP2S1	ILMN_1809957	0.147127	0.194142	12.3775
SRSF5	ILMN_2378868	0.147048	0.108828	12.4413
ZFAND2B	ILMN_1653718	0.146152	0.194142	9.74988
UQCC1	ILMN_1745152	0.142429	0.158991	9.19311
MKKS	ILMN_1718718	0.139779	0.151054	9.42619
MRPL43	ILMN_2258774	0.138484	0.187064	10.192
CYTH1	ILMN_1694084	0.136864	0.187176	12.3055
INTS10	ILMN_1679483	0.13552	0.191831	10.1878
ZRANB2	ILMN_1703015	0.133783	0.175857	11.5888
WDR61	ILMN_1665887	0.133445	0.197278	9.41169
OSBPL2	ILMN_1656482	0.127224	0.185191	9.5039
SFSWAP	ILMN_1692575	0.125586	0.192361	9.09962
MAEA	ILMN_1747771	0.122335	0.19992	11.1203
COMMD3	ILMN_1690392	0.116811	0.193456	11.383
RBM25	ILMN_1768117	0.114941	0.181815	10.8001
COIL	ILMN_1688034	0.111095	0.146156	9.41561
STAU1	ILMN_2327276	-0.0827679	0.187064	11.2517
HMGN4	ILMN_1700518	-0.106755	0.185191	11.317
CNOT4	ILMN_1772677	-0.115422	0.126977	9.55959
EXOSC3	ILMN_1708936	-0.119861	0.175226	10.2338
RAB2B	ILMN_1753002	-0.119872	0.118454	10.5957
MFAP1	ILMN_1676799	-0.12294	0.134449	9.30316
MRPS30	ILMN_1726743	-0.126873	0.131428	9.92773
USP42	ILMN_2115696	-0.128353	0.1419	9.76089
AP5M1	ILMN_1741331	-0.129829	0.154465	9.14141
LARP7	ILMN_2392717	-0.129856	0.174374	9.88113
KATNA1	ILMN_2198393	-0.130213	0.19734	8.90326
MRPS18C	ILMN_1658416	-0.130335	0.192361	11.2161
MRPL18	ILMN_1804479	-0.131957	0.18223	10.1268
SELK	ILMN_2134110	-0.133086	0.181815	10.2135
NIPA2|CYFIP1	ILMN_1720344	-0.133098	0.143954	10.4603
MAD2L1BP	ILMN_1694711	-0.133808	0.150988	9.24445
UBE2D3	ILMN_2320853	-0.135245	0.143767	12.6305
RFTN1	ILMN_1800787	-0.136286	0.199443	12.3906
EXOSC3	ILMN_1734194	-0.136311	0.163783	9.36044
EIF4ENIF1	ILMN_1794967	-0.136669	0.163578	8.23121
CWF19L2	ILMN_1668498	-0.13683	0.150685	8.95325
BCL2L13	ILMN_2181445	-0.138904	0.191461	10.2194
POMP	ILMN_1693287	-0.139512	0.193821	12.272
DHX29	ILMN_1697503	-0.141047	0.18091	8.22769
MCM6	ILMN_1798654	-0.141085	0.193304	10.3631
LRP10	ILMN_1670272	-0.141139	0.19992	11.4086
RP5-1021I20.4|ZNF410|FAM161B	ILMN_1773247	-0.142331	0.150097	9.4204
SRP54	ILMN_1753862	-0.142586	0.190792	10.796
TMX1	ILMN_1691181	-0.144615	0.18091	10.9459
DYNLRB1	ILMN_1703564	-0.145461	0.171334	9.75742
MIER1	ILMN_1682232	-0.148416	0.158991	9.38208
MED7	ILMN_3229552	-0.149068	0.162684	8.49265
ARPC5L	ILMN_2043816	-0.150048	0.107593	9.53595
ALKBH1	ILMN_1758038	-0.150176	0.135048	7.71564
IKZF5	ILMN_1674024	-0.150535	0.193354	7.98722
CGRRF1	ILMN_1681008	-0.150759	0.166024	8.42417
STAMBP	ILMN_2391355	-0.151673	0.174888	8.59458
PTS	ILMN_1720322	-0.155042	0.19992	7.87334
OTULIN	ILMN_1790062	-0.156647	0.177433	8.83651
SH3GLB1	ILMN_1766045	-0.157133	0.193675	10.6396
UBE2K	ILMN_1782954	-0.158502	0.162684	8.98777
PSMA4	ILMN_2198376	-0.15971	0.113513	11.8661
SAAL1	ILMN_1658678	-0.161245	0.187064	8.59291
TEFM|RP13-753N3.3	ILMN_3307733	-0.161894	0.155159	8.32184
KIAA1191	ILMN_1749405	-0.164207	0.146649	9.23977
SCO1	ILMN_1728975	-0.166305	0.18149	9.14178
SH3BGRL	ILMN_1702835	-0.1666	0.149708	10.853
MRFAP1	ILMN_2055165	-0.166779	0.148238	11.2178
LITAF	ILMN_1713934	-0.167761	0.139155	12.5244
RDH14	ILMN_1705469	-0.168065	0.152146	9.12579
ALKBH1	ILMN_2375973	-0.16871	0.113307	7.7628
YWHAH	ILMN_1728512	-0.169283	0.129127	11.3911
RP11-196I18.3	ILMN_3180196	-0.170267	0.188708	8.14267
PANK2	ILMN_2373177	-0.170549	0.194915	9.28238
MRPL42	ILMN_2356890	-0.171956	0.192761	7.5378
OGFOD1	ILMN_1772690	-0.173051	0.186576	7.86818
PIGB	ILMN_1733311	-0.173727	0.153628	8.64031
AP5M1	ILMN_3237641	-0.175075	0.120267	8.14756
CYP20A1	ILMN_1718177	-0.175406	0.129406	8.81847
HTRA2	ILMN_1747204	-0.177128	0.109555	8.24061
UCHL5	ILMN_1731612	-0.177623	0.153628	8.50598
FAM20B	ILMN_1811373	-0.179671	0.107593	9.79212
PTGER4	ILMN_1795930	-0.181415	0.162684	10.819
PPP2R5C	ILMN_1789283	-0.182454	0.109555	10.3765
PEX13	ILMN_1683916	-0.183108	0.175226	7.30707
VDAC1	ILMN_2175601	-0.183664	0.193456	11.668
ABI2	ILMN_1724497	-0.183879	0.135048	8.16683
MRPL42	ILMN_2356895	-0.185582	0.175227	8.78445
COPE	ILMN_2339627	-0.185898	0.174888	9.57668
PIK3CG	ILMN_1894072	-0.185957	0.144307	9.30188
KPNB1	ILMN_1703949	-0.18633	0.107593	12.2605
PPP1R18	ILMN_1732967	-0.187403	0.166682	11.4643
MED7	ILMN_3306173	-0.18831	0.144371	8.30192
CYCSP55	ILMN_1663751	-0.189627	0.153628	9.73739
KIF3B	ILMN_2081398	-0.189672	0.197215	7.78371
AGPS	ILMN_1698209	-0.19108	0.178908	8.30472
BCL7C	ILMN_2371147	-0.191413	0.164198	8.8069
HAUS6P1	ILMN_1665581	-0.191632	0.192361	4.91805
FBXO28	ILMN_1812776	-0.191961	0.112267	8.55546
RP11-481K9.4	ILMN_1688127	-0.191992	0.164985	13.7708
PRPS2	ILMN_1758104	-0.192282	0.187064	8.86256
C15orf57|RP11-111A22.1	ILMN_2413318	-0.196907	0.166024	7.90167
AXIN1	ILMN_1766185	-0.197659	0.101731	9.5347
DYRK1A	ILMN_1664560	-0.198558	0.198366	9.94742
HIATL1	ILMN_1737964	-0.198747	0.141722	8.78076
PPP1R16B	ILMN_1727098	-0.199173	0.190007	10.4359
CCNT2	ILMN_1787877	-0.199727	0.155159	4.96541
BCLAF1	ILMN_2357272	-0.200181	0.175252	8.77488
SPRTN	ILMN_1655485	-0.200579	0.161247	7.28828
VPS54	ILMN_1761086	-0.201276	0.134951	7.41688
CDS2	ILMN_1790973	-0.201867	0.102045	8.34249
GEMIN2	ILMN_2344007	-0.201961	0.190792	7.21576
RAB8A|CTD-2231E14.8	ILMN_1760858	-0.203791	0.112687	10.7637
CMTM6	ILMN_1696494	-0.204233	0.181815	10.6608
CNOT7	ILMN_1715886	-0.205648	0.191287	9.78206
PDE4B	ILMN_2340259	-0.206231	0.186576	10.9335
ANAPC10	ILMN_1770378	-0.206348	0.0775224	8.74884
ATP5S	ILMN_1679188	-0.206785	0.107593	8.07285
RPE	ILMN_1699476	-0.207381	0.181098	7.85755
TOP1	ILMN_2192316	-0.207499	0.150097	7.77672
CCDC117	ILMN_1809889	-0.207883	0.186126	9.73597
WDFY1	ILMN_1676448	-0.208381	0.0824782	11.188
SAP18	ILMN_1752793	-0.209804	0.133254	8.04419
CHSY1	ILMN_1791576	-0.210989	0.134628	10.5211
IRF9|RP11-468E2.4	ILMN_1745471	-0.212347	0.18149	11.9526
RANBP6	ILMN_1780842	-0.212709	0.13534	7.90853
ABI1	ILMN_2329958	-0.212872	0.0668708	9.66051
ACTR2	ILMN_2388605	-0.212896	0.0646626	11.9653
CHKB	ILMN_1659054	-0.212956	0.18091	9.30349
MTHFD2	ILMN_1674706	-0.213114	0.186126	9.49314
OSTF1	ILMN_1742456	-0.214709	0.18091	10.5814
NUP98	ILMN_1732776	-0.214855	0.174888	6.91718
PSME2|RP11-815N9.2	ILMN_1786612	-0.215743	0.146156	12.6129
RMND5A	ILMN_1714093	-0.216447	0.193821	5.57951
BRD7	ILMN_1696420	-0.216661	0.0933003	9.59137
MZT1	ILMN_3243945	-0.216893	0.155159	8.55716
RNF146	ILMN_1685679	-0.217255	0.171983	8.5035
GNA13	ILMN_1758906	-0.217691	0.0951547	11.1777
BCL2L1	ILMN_1654118	-0.218318	0.186752	10.1889
CHMP5	ILMN_3251545	-0.218459	0.198848	11.1306
ISCA1P6|ISCA1P1|ISCA1	ILMN_1672024	-0.218758	0.166083	8.6293
RP11-627K11.6|FAM60A	ILMN_1683664	-0.219028	0.0925452	11.2797
PPP2CB	ILMN_1712659	-0.219416	0.104778	9.21902
RP11-70C1.3|HIGD1AP1|HIGD1A	ILMN_1661799	-0.219467	0.109702	9.84722
ARHGAP30	ILMN_2408851	-0.219974	0.149407	10.2244
LONRF1	ILMN_1705953	-0.220685	0.182203	7.89709
TXN	ILMN_1680314	-0.220913	0.184392	13.7514
TMEM170A	ILMN_2212590	-0.220932	0.16134	7.91947
TMEM19	ILMN_3251207	-0.222052	0.195016	8.02574
CNP	ILMN_1811758	-0.223014	0.153628	5.02161
CNOT6L	ILMN_2083833	-0.223185	0.107593	8.34219
TOR1AIP2	ILMN_2113938	-0.22323	0.136572	6.47272
ZNF510	ILMN_2146968	-0.223237	0.198285	5.12184
STAT4|AC067945.4	ILMN_1785202	-0.22335	0.143767	11.2678
FAM91A1	ILMN_1777322	-0.2237	0.197296	7.39051
DIS3	ILMN_1799796	-0.225451	0.199411	6.28789
NHP2L1	ILMN_1697614	-0.225698	0.148239	8.24087
FBXO38	ILMN_1686697	-0.225773	0.190733	5.91399
FAM46C	ILMN_1713266	-0.226015	0.16832	11.0322
AZI2|CMC1	ILMN_1733680	-0.226817	0.175227	8.54427
TRIM69	ILMN_1775537	-0.228301	0.154841	5.132
THADA	ILMN_1706818	-0.229042	0.184392	5.15914
RBMY2FP	ILMN_2145781	-0.229127	0.195105	5.65831
TRAF6	ILMN_2392143	-0.229741	0.101731	7.04342
SP4	ILMN_1721081	-0.230034	0.120185	9.00102
YME1L1	ILMN_1734316	-0.230707	0.164198	9.53041
HMGN1	ILMN_1652123	-0.230809	0.162684	11.7721
HLA-DPA1	ILMN_1772218	-0.231212	0.18303	12.0167
STAU1	ILMN_1656136	-0.231497	0.104524	9.4903
SPN	ILMN_1660315	-0.231606	0.107593	4.89827
ESD	ILMN_1669818	-0.231691	0.158175	8.12163
IRAK4	ILMN_1692352	-0.232172	0.188698	7.12544
CD7	ILMN_1792538	-0.232287	0.186703	11.7047
ALG11	ILMN_1660856	-0.23303	0.140114	6.70923
FEZ1	ILMN_1794106	-0.233031	0.19992	5.18088
ZNF134	ILMN_3307724	-0.233408	0.197215	5.45113
ZBTB41	ILMN_1661189	-0.233452	0.181815	5.08178
TVP23C|TVP23B	ILMN_1661593	-0.233899	0.11196	9.59554
TAF7	ILMN_1759460	-0.23402	0.148938	9.57031
AF241785	ILMN_1742124	-0.234126	0.154461	9.51793
NAAA	ILMN_2391512	-0.234899	0.149502	7.44553
PML	ILMN_1805201	-0.23608	0.1911	5.07609
KIAA1551	ILMN_1726289	-0.236443	0.143767	9.6001
PHF11	ILMN_2390162	-0.236732	0.137201	11.9044
ZNFX1	ILMN_1745148	-0.236827	0.18303	10.2346
IMPDH1	ILMN_2388363	-0.236961	0.150097	6.21693
PSPH	ILMN_1776105	-0.237335	0.198285	5.32852
NFYA	ILMN_1690325	-0.237837	0.182726	6.854
DYRK1A	ILMN_2374293	-0.237969	0.11196	10.4578
SUPT3H	ILMN_1813277	-0.238246	0.193821	7.30677
RECQL	ILMN_2380999	-0.238471	0.107593	9.67197
ASB7	ILMN_1744050	-0.2386	0.164985	5.17385
CBFA2T2	ILMN_1752404	-0.238622	0.109555	4.7896
PHLPP2	ILMN_2083567	-0.239226	0.153628	6.50706
TRIM69	ILMN_1845037	-0.239611	0.154465	8.97238
CDCA4	ILMN_1753183	-0.239952	0.0889594	7.53384
GNPTAB	ILMN_1736757	-0.240282	0.113513	8.92728
ECI2	ILMN_2384536	-0.240814	0.150097	8.39958
LYAR	ILMN_1764362	-0.240919	0.140295	9.19935
C17orf80	ILMN_1762071	-0.241453	0.185191	7.15325
GADD45B	ILMN_1718977	-0.241475	0.107593	10.1064
RCAN1	ILMN_1712112	-0.241556	0.177584	4.88893
PCBD1	ILMN_1813456	-0.241597	0.150097	7.34875
SCAND1	ILMN_2372011	-0.241805	0.120267	8.90139
GBP2	ILMN_1774077	-0.241979	0.107593	13.178
CD69	ILMN_2188333	-0.242136	0.150097	11.6947
PDLIM5	ILMN_1692864	-0.242142	0.193821	5.42629
UBQLN1	ILMN_2351611	-0.242916	0.115187	9.16444
BAG1	ILMN_1733970	-0.243003	0.127262	4.99047
CKAP5	ILMN_1716336	-0.243403	0.187064	5.20912
CDK2	ILMN_1665559	-0.243462	0.175226	8.83191
CSNK1G3	ILMN_2332267	-0.243984	0.187625	7.61175
X63468	ILMN_1655921	-0.244107	0.15047	8.23273
RABGEF1|KCTD7|GTF2IRD1P1	ILMN_2230577	-0.24441	0.185191	7.21172
TRIM69	ILMN_2381834	-0.244419	0.167208	5.16788
DTNBP1	ILMN_2408240	-0.244719	0.194517	6.30022
KIF3B	ILMN_1702279	-0.244775	0.128787	7.825
NRAS	ILMN_1775759	-0.245078	0.15047	7.57719
RP11-70C1.3|HIGD1A|RP4-613B23.5	ILMN_3236481	-0.245857	0.161968	9.44134
GINS4	ILMN_1807501	-0.246411	0.113513	5.02228
ZNF737	ILMN_3185429	-0.246594	0.14118	4.96363
SON	ILMN_1685327	-0.248084	0.186309	6.34321
SHC1	ILMN_1812570	-0.248155	0.155159	5.12408
COQ6	ILMN_1664367	-0.250105	0.193821	5.51138
TBC1D32	ILMN_1805695	-0.250741	0.153263	5.69811
HCCS	ILMN_1707236	-0.251747	0.0870517	7.69164
DLG3	ILMN_1811515	-0.251799	0.0951547	4.89093
TNRC6C	ILMN_1746871	-0.252021	0.19992	5.36297
NLRC5	ILMN_1716704	-0.252378	0.180739	8.25882
SNRNP27	ILMN_3239621	-0.252522	0.158991	9.50283
AKT3	ILMN_1757130	-0.252935	0.15047	5.16421
PHF11	ILMN_1776723	-0.253195	0.113513	11.9769
RBBP8	ILMN_2363621	-0.253533	0.166024	8.8784
TRUB1	ILMN_1744574	-0.254189	0.178522	5.12989
PPP2R1B	ILMN_1704656	-0.254358	0.152146	6.34825
CCDC50	ILMN_2302118	-0.254556	0.0620954	10.3318
MCMBP	ILMN_1761411	-0.254617	0.187625	6.2159
RANBP1	ILMN_1721457	-0.255009	0.186703	8.77203
UBR1	ILMN_1795964	-0.255164	0.135048	6.44862
MSI2	ILMN_1713088	-0.255445	0.187064	6.43264
MR1	ILMN_2167416	-0.255965	0.181815	8.33498
ADGRE5	ILMN_1673363	-0.256	0.0586903	12.2249
ACLY	ILMN_1749014	-0.256021	0.123573	9.24825
PRNP	ILMN_2360415	-0.256505	0.193456	9.92618
HLA-DRA	ILMN_1689655	-0.256985	0.153628	12.8292
UBE2V1|TMEM189-UBE2V1	ILMN_2368713	-0.257702	0.187276	10.0454
SDF4	ILMN_2378257	-0.257895	0.149237	9.3579
IRF8	ILMN_1666594	-0.258085	0.197215	11.5434
NUP35	ILMN_1815723	-0.259341	0.124389	7.02135
STXBP3	ILMN_1764168	-0.25944	0.193456	9.01353
UBE2G1	ILMN_1814465	-0.2597	0.182303	8.97995
HAUS1	ILMN_1745946	-0.260386	0.197042	8.20536
SLC15A4	ILMN_2076463	-0.260454	0.0492314	10.4401
NCL	ILMN_1695422	-0.260917	0.139169	8.72705
PSMD10	ILMN_2383435	-0.261956	0.158991	8.50309
HIPK3	ILMN_2337551	-0.262036	0.146314	4.93765
DYNLT1	ILMN_1678766	-0.2622	0.133254	10.9671
C19orf12	ILMN_1703695	-0.262507	0.174888	8.55421
HIAT1	ILMN_1763007	-0.262613	0.13751	8.68716
PIK3R1	ILMN_1760303	-0.263198	0.150097	10.0905
TMX4	ILMN_1702759	-0.263309	0.119078	7.45141
STAT3	ILMN_2401978	-0.263976	0.18091	10.7286
VWA9	ILMN_1795524	-0.263989	0.193354	6.80077
BMS1P4|RP11-464F9.1	ILMN_1779795	-0.264336	0.161129	5.10308
GPR180	ILMN_1738712	-0.264525	0.18091	7.80482
FAM84B	ILMN_1670807	-0.264941	0.150097	8.04175
TMTC3	ILMN_2119555	-0.265101	0.15047	5.39105
GART	ILMN_1793220	-0.265488	0.181815	7.57936
GALK2	ILMN_1732514	-0.265585	0.168722	5.47022
RFC2	ILMN_1655733	-0.267732	0.133453	6.64281
SLAMF6	ILMN_1760109	-0.267757	0.188096	7.90332
KDELR2	ILMN_1724293	-0.267918	0.0816989	9.64166
C1QTNF1	ILMN_1694608	-0.267953	0.16832	5.00189
SDHC|AC016292.3|SDHCP3	ILMN_3242551	-0.269304	0.18303	9.29591
LINC01534	ILMN_3258546	-0.269563	0.118454	5.15057
KRR1	ILMN_1767579	-0.269749	0.150988	6.20098
FBXO5	ILMN_1710676	-0.270097	0.0791298	8.30011
TPM4	ILMN_2140974	-0.27155	0.168871	8.07544
CSNK1G1	ILMN_1723398	-0.271784	0.135048	4.86495
FAM60A	ILMN_3272603	-0.271905	0.159511	10.0023
SPRTN	ILMN_2371470	-0.272082	0.124019	5.98065
BMS1P16|BMS1P15|BMS1P9|BMS1P10|BMS1P11|BMS1P13|LL22NC03-80A10.6|BMS1	ILMN_3277872	-0.272188	0.0492314	8.01796
HSPD1	ILMN_1766713	-0.272743	0.158991	11.1707
WDR20	ILMN_2409706	-0.273173	0.0759767	7.34729
PTTG3P	ILMN_2049021	-0.273383	0.174694	7.8485
APOBEC3G	ILMN_1802106	-0.273708	0.194915	10.2124
PML	ILMN_1811588	-0.273905	0.117118	4.79875
GPBP1	ILMN_1711792	-0.274239	0.0702758	10.9365
KIR2DS4	ILMN_1772787	-0.274444	0.155159	4.86626
NCAPH2	ILMN_1736005	-0.275321	0.134314	5.32372
PTPN1	ILMN_1681591	-0.275468	0.0586903	11.73
MTPN	ILMN_1791478	-0.275746	0.148239	10.1449
EHMT1	ILMN_1812273	-0.275822	0.142014	5.26598
DHX32	ILMN_1713688	-0.275982	0.129127	7.99713
ACOT9	ILMN_1658995	-0.27608	0.182726	9.48276
TRANK1	ILMN_1750321	-0.276119	0.18147	9.72859
PCGF5	ILMN_1788059	-0.276584	0.174888	7.51862
TMED7	ILMN_1672405	-0.27678	0.144371	9.29403
IFNLR1	ILMN_2405324	-0.277563	0.164198	8.11609
WAPAL	ILMN_1693668	-0.277626	0.182726	8.47993
DALRD3	ILMN_1715703	-0.277656	0.193456	6.12336
PTTG1	ILMN_1753196	-0.277817	0.133254	8.2611
PPFIA1	ILMN_2382127	-0.278201	0.177433	6.90955
LPIN2	ILMN_1670028	-0.278883	0.0696392	9.6719
TMUB2	ILMN_1698427	-0.278999	0.133254	5.54029
ZRANB1|CTBP2	ILMN_1757742	-0.279283	0.175226	7.82699
CMTR1	ILMN_3246953	-0.279388	0.189419	9.31805
KAT7	ILMN_3274914	-0.279429	0.183402	7.64587
NACAD	ILMN_1652246	-0.28064	0.0951547	4.98591
ACADM	ILMN_1778104	-0.281062	0.171334	9.13652
RP11-196I18.3	ILMN_3260618	-0.281859	0.121912	9.02604
FXR1	ILMN_2389273	-0.282159	0.177584	8.73796
DUSP16	ILMN_1764361	-0.282222	0.0870517	8.30699
ATAD2	ILMN_2048700	-0.282432	0.139485	6.71863
JAZF1	ILMN_1682727	-0.283026	0.0715294	9.3231
PI4K2B	ILMN_1815134	-0.283342	0.124019	9.23018
DSTNP2	ILMN_3267438	-0.283395	0.158991	5.73381
NANP	ILMN_2064132	-0.283616	0.131543	4.85382
IRF1	ILMN_1708375	-0.283903	0.18091	12.1578
BMS1P20	ILMN_3295109	-0.284067	0.13498	6.965
ING4	ILMN_1744126	-0.284836	0.191461	6.09614
TGIF1	ILMN_2318643	-0.284858	0.187064	9.66685
ARL6IP6	ILMN_1797964	-0.284897	0.153628	9.54391
SLC39A6	ILMN_2143566	-0.2849	0.162684	7.32007
LMO4	ILMN_1703487	-0.285025	0.0329136	9.41411
RAB23|BAG2	ILMN_2346997	-0.285102	0.130499	7.03656
MTSS1	ILMN_1676980	-0.286124	0.198648	8.96118
SYT11	ILMN_1717934	-0.286439	0.149237	9.54964
RNF19A	ILMN_2381197	-0.286667	0.117118	9.25137
RUNX3	ILMN_1787461	-0.287251	0.0229026	12.3225
PI4KAP1|PI4KAP2|PI4KA	ILMN_1656184	-0.287595	0.161377	8.0073
CHGB	ILMN_1765966	-0.287762	0.193456	4.81806
INPP5B	ILMN_1810116	-0.288234	0.0652862	6.57182
SS18	ILMN_1741782	-0.288278	0.125227	8.96473
KIF5B	ILMN_1788160	-0.288313	0.177433	8.23188
ZNF626|ZNF826P|ZNF737|CTC-260E6.6|CTC-260E6.9|ZNF93|ZNF253	ILMN_3185144	-0.288424	0.187276	7.42841
ZNF136	ILMN_1741288	-0.28911	0.150848	6.56434
AMFR	ILMN_1666258	-0.289358	0.164985	6.12097
KIR2DS5|KIR2DS1	ILMN_2166812	-0.291389	0.143767	4.93961
PITPNC1	ILMN_1670638	-0.291509	0.13592	10.0793
C3orf38	ILMN_2078264	-0.292005	0.106461	8.60142
SP100	ILMN_1690920	-0.292196	0.195907	7.34809
CCNT2	ILMN_2357682	-0.292559	0.159246	5.42859
VPS54	ILMN_2386967	-0.294144	0.149708	5.87999
SNX25	ILMN_2224444	-0.294434	0.176638	8.20015
VWA9	ILMN_1724016	-0.294563	0.168871	5.13771
SLC39A6	ILMN_1750394	-0.294738	0.112267	7.57364
BTN2A1	ILMN_1783392	-0.295133	0.177433	5.44903
LYPLA2P1	ILMN_1686735	-0.295495	0.161377	5.36868
CCSER2	ILMN_2129388	-0.295573	0.107593	9.87318
SCD5	ILMN_2237428	-0.295692	0.176073	5.02512
SP110	ILMN_1731418	-0.296614	0.146089	11.1676
RAN	ILMN_1757384	-0.296803	0.0620954	8.28208
TMEM41A	ILMN_1685602	-0.297106	0.107593	6.99891
RAB23|BAG2	ILMN_1667417	-0.29761	0.0916042	5.50242
TRIM69	ILMN_1813430	-0.298121	0.101731	6.34479
SMCHD1	ILMN_1808148	-0.298583	0.164985	7.60135
EHD4	ILMN_1720083	-0.298583	0.123573	9.10053
TBC1D2B	ILMN_1689876	-0.298973	0.152971	5.49245
RNF8	ILMN_1677113	-0.300385	0.13751	6.45912
ME2	ILMN_1675186	-0.300843	0.110675	9.58772
FAM160B1	ILMN_3182275	-0.301793	0.164985	5.8203
ADAM19	ILMN_1713751	-0.302311	0.114103	10.1885
ETNK1	ILMN_2316778	-0.302461	0.107593	7.44836
FIGNL1	ILMN_1778152	-0.303282	0.153103	6.32783
ST13	ILMN_2080158	-0.303305	0.18091	7.90176
MYL4	ILMN_1684255	-0.303503	0.13534	4.89105
ZBTB38	ILMN_2248863	-0.303966	0.173157	5.70397
NBN	ILMN_1734833	-0.304047	0.155159	9.54551
MLKL	ILMN_1668928	-0.304067	0.112267	5.19397
ST7	ILMN_1707763	-0.30412	0.106383	5.8875
C17orf67	ILMN_3276203	-0.305012	0.142014	5.78016
FSD1L	ILMN_1677572	-0.305359	0.147332	5.10631
KDELC2	ILMN_1651557	-0.305795	0.1585	7.02091
MBD2	ILMN_1750395	-0.306703	0.165062	7.44231
SON	ILMN_1668463	-0.30678	0.193821	5.78946
GS1-44D20.1	ILMN_3245507	-0.306902	0.112267	5.08393
LINC00158	ILMN_3244775	-0.307001	0.150988	5.38177
IRX3	ILMN_1811468	-0.307428	0.18303	6.41321
SLC15A4	ILMN_1679731	-0.307525	0.0737528	9.31581
UBQLN1	ILMN_1798380	-0.308021	0.13751	7.95269
PDCD10	ILMN_1709396	-0.309471	0.140342	7.62593
CH507-9B2.3|CH507-9B2.4|C21orf33	ILMN_1682812	-0.310136	0.131857	7.52007
C19orf12	ILMN_1718365	-0.310309	0.141615	5.16825
TRIM14	ILMN_1677542	-0.310337	0.104778	5.08618
RIOK1	ILMN_1652487	-0.310694	0.18091	6.52939
HNRNPH2	ILMN_2362245	-0.310717	0.160056	9.22188
SEL1L3	ILMN_1797822	-0.310929	0.140114	9.17562
DGUOK	ILMN_1658481	-0.311102	0.117707	5.75756
MARCH8	ILMN_2341626	-0.311254	0.118862	5.52895
PMS2CL|PMS2	ILMN_2262203	-0.311257	0.176154	6.72424
PARP11	ILMN_2129877	-0.311862	0.131163	8.17305
ENDOD1	ILMN_1699022	-0.31189	0.142014	6.819
CD2AP	ILMN_1730433	-0.312805	0.167208	7.94684
JAK2	ILMN_1683178	-0.313147	0.166024	7.66805
ING5	ILMN_2292748	-0.31461	0.125593	5.45514
PDIA3P1	ILMN_2075440	-0.315141	0.143767	9.95989
G3BP2	ILMN_1720422	-0.316202	0.18303	9.12372
ADAR	ILMN_2320964	-0.317398	0.140327	10.4895
SEC24B	ILMN_1735148	-0.317909	0.146649	7.58422
STT3B	ILMN_2194448	-0.317966	0.152146	8.592
PARD6G	ILMN_1674344	-0.318384	0.150097	4.79277
CCZ1B	ILMN_1713322	-0.31867	0.122176	8.4482
FAM127C	ILMN_3251536	-0.318886	0.144307	5.47422
NMI	ILMN_1739541	-0.31906	0.18091	9.72816
SPTLC2	ILMN_1704290	-0.31944	0.0921209	6.74713
PDIA6	ILMN_1680626	-0.320333	0.150097	8.37496
INTS4P2|INTS4P1|INTS4	ILMN_1653738	-0.32053	0.13751	5.56698
DCAF16	ILMN_1753440	-0.321207	0.158991	6.71943
PLEKHG1	ILMN_1805606	-0.323684	0.18091	7.99924
RARRES3	ILMN_1701613	-0.324337	0.155159	11.497
HAT1	ILMN_1693905	-0.324442	0.15047	7.99185
CCT6P3|CCT6A	ILMN_1719611	-0.324927	0.18091	8.6704
PRKRIRP1	ILMN_3223536	-0.326762	0.177584	6.39865
CCZ1	ILMN_1708604	-0.326854	0.116235	8.33324
DBR1	ILMN_1678680	-0.327284	0.127444	6.65654
ABCB10P1	ILMN_3215268	-0.327774	0.158991	5.89369
SMAP1|B3GAT2	ILMN_2363231	-0.327831	0.140114	7.00976
LINC00158	ILMN_1668442	-0.32961	0.155159	6.37236
L14611	ILMN_1813134	-0.329773	0.142014	5.05978
RBM48	ILMN_1742276	-0.329805	0.154841	6.94364
PHF5A	ILMN_1775901	-0.329851	0.0645085	7.182
FBXO7	ILMN_1715963	-0.330613	0.118454	5.68801
PAG1	ILMN_1736806	-0.330617	0.104778	8.32799
VPS13C	ILMN_1809582	-0.330804	0.136572	6.17985
MAEA	ILMN_2327090	-0.331126	0.171523	8.49214
U00939|BC026095|AX521709	ILMN_1776125	-0.331784	0.06904	9.04037
PSMC1|PSMC1P1	ILMN_1721659	-0.331942	0.15485	10.1663
EIF4A1P10|EIF4A1P2	ILMN_1665736	-0.332225	0.191287	10.7782
CMAHP	ILMN_2086612	-0.332487	0.150097	7.70191
SCML4	ILMN_1747436	-0.332602	0.167986	5.67624
LYAR	ILMN_2221564	-0.333143	0.14118	10.368
GIT2	ILMN_1760922	-0.334015	0.18091	8.47707
RORA	ILMN_1862909	-0.334399	0.143603	9.14901
ITPRIPL1	ILMN_1798373	-0.335056	0.140114	5.79847
IFITM1|IFITM2	ILMN_1801246	-0.335082	0.193821	12.5939
CLEC2D	ILMN_3250023	-0.335218	0.0850754	9.05895
RBBP9	ILMN_1765417	-0.335297	0.162699	5.54803
RAB28	ILMN_2410864	-0.33547	0.157293	6.89401
DNAJB6	ILMN_2402416	-0.335732	0.130651	10.1568
ISG20	ILMN_1659913	-0.336522	0.107593	12.8624
SNX6	ILMN_1696294	-0.337346	0.155159	5.574
ING5	ILMN_1677714	-0.33829	0.164934	5.71615
STAM2	ILMN_1781135	-0.338393	0.150097	6.84652
IL15RA	ILMN_1693910	-0.338451	0.147194	5.42735
FAM21A|FAM21C	ILMN_1727249	-0.338509	0.190792	6.16434
PRKCE	ILMN_1717799	-0.339298	0.185525	6.52414
SP140L	ILMN_1658858	-0.340124	0.10754	6.54349
EIF4E3	ILMN_2225144	-0.340447	0.0527821	9.45795
TMEM64	ILMN_2150402	-0.34077	0.101451	6.91998
RAB29	ILMN_1813685	-0.341822	0.0567581	9.31526
CAST	ILMN_1717234	-0.341923	0.0668708	8.90308
PLEKHA3	ILMN_1797576	-0.342029	0.144307	7.11123
CFAP45	ILMN_3245143	-0.342149	0.175227	5.36572
WIPF1	ILMN_2351298	-0.343963	0.0951547	10.3551
SLC9B2	ILMN_1662768	-0.344121	0.0889594	5.54261
STAT3	ILMN_1663618	-0.344819	0.119403	9.34765
L3HYPDH	ILMN_1667374	-0.344824	0.124389	6.10244
CHMP6	ILMN_1706397	-0.344887	0.129127	5.36262
PSMB9	ILMN_2376108	-0.345282	0.101358	10.6664
METRNL	ILMN_1688775	-0.345287	0.151054	10.2618
SLFN12	ILMN_1728236	-0.34579	0.114103	6.49477
HEATR5A|RP11-596D21.1	ILMN_3249669	-0.345837	0.0951547	5.96893
ZNF296	ILMN_1693242	-0.347171	0.169267	8.63111
TRIM23	ILMN_2327780	-0.34769	0.161129	5.45486
ARMC8	ILMN_1781151	-0.347751	0.124141	7.1616
ENC1	ILMN_1779147	-0.348236	0.123573	7.27724
IDH1	ILMN_1696432	-0.348625	0.150097	6.37566
RDH10	ILMN_1714335	-0.350344	0.164985	6.67702
KIAA1429	ILMN_1741841	-0.350796	0.15728	6.70999
SCAMP1	ILMN_1729058	-0.351452	0.180003	6.02707
ERO1LB	ILMN_2229969	-0.352844	0.15047	5.78651
AMD1	ILMN_1667994	-0.353608	0.175226	8.35501
SLC7A5	ILMN_1720373	-0.353878	0.158991	9.8325
TMEM140	ILMN_1736863	-0.354879	0.118454	10.0672
COG5	ILMN_1698621	-0.355823	0.104524	5.12887
OPN3	ILMN_1716988	-0.356007	0.177384	8.83372
VRK3	ILMN_1805535	-0.356627	0.124664	7.14169
UMAD1	ILMN_1882764	-0.357172	0.182726	6.87931
B4GALT5	ILMN_1685824	-0.358782	0.0492314	10.8305
WASF2	ILMN_1671837	-0.3588	0.146314	8.35607
FAF1	ILMN_1666634	-0.359307	0.148238	7.28151
EIF4E3	ILMN_1796146	-0.360395	0.0824782	7.77025
TADA2A	ILMN_1787081	-0.361374	0.118454	5.84043
HPS3	ILMN_1762224	-0.361499	0.18854	7.34859
EPG5	ILMN_1838885	-0.362439	0.10632	6.00738
NOMO3	ILMN_1663145	-0.362546	0.146089	5.09314
STAP1	ILMN_3247998	-0.362724	0.186703	8.7424
YME1L1	ILMN_2339825	-0.362727	0.150097	9.49003
C3orf38	ILMN_1697742	-0.363821	0.0668708	8.09962
HERPUD2	ILMN_1785158	-0.364644	0.123791	8.25917
ACTB	ILMN_1777296	-0.366338	0.163199	13.1738
PPM1A	ILMN_1690077	-0.367337	0.181815	6.42382
GLCCI1	ILMN_1781431	-0.368136	0.19734	6.28821
SOCS5	ILMN_1785286	-0.368219	0.0814727	5.66968
DIABLO	ILMN_1665335	-0.368425	0.146089	6.88251
ZNF655|GS1-259H13.11	ILMN_2396292	-0.368755	0.143858	6.59077
ST8SIA4	ILMN_2394161	-0.368905	0.186703	5.71921
ANAPC7	ILMN_2199284	-0.368912	0.154841	6.36829
KIR2DS3	ILMN_1793525	-0.368929	0.132181	5.34209
MTRR	ILMN_2377977	-0.369113	0.0943559	6.15201
GTF2H2B	ILMN_3242603	-0.369969	0.174374	8.17458
TAGAP	ILMN_2333774	-0.370936	0.151821	7.49766
EOGT	ILMN_1687084	-0.371846	0.131543	6.231
SSFA2	ILMN_1742260	-0.371919	0.184392	6.38048
CAMK2D	ILMN_1683415	-0.372273	0.137201	6.10551
CLEC2D	ILMN_3250902	-0.372304	0.11113	6.57967
CRK	ILMN_1666494	-0.372902	0.150097	6.79241
PTPN2	ILMN_2400030	-0.373133	0.0329136	9.04716
GFM2	ILMN_1686668	-0.373703	0.0951547	6.35107
DDX47|APOLD1	ILMN_1747162	-0.374345	0.13592	8.95255
ELK4	ILMN_2273103	-0.374996	0.0645085	6.03267
MANEA	ILMN_1734702	-0.375036	0.175227	5.50684
B3GAT1	ILMN_1761093	-0.375347	0.164985	5.17843
GBP4	ILMN_1771385	-0.37561	0.148037	11.6091
TRIM22	ILMN_1779252	-0.376311	0.162684	10.9027
TFG	ILMN_2341815	-0.376947	0.110442	10.4795
PVRL2	ILMN_2337336	-0.378469	0.186752	5.73864
RRAS2	ILMN_1667519	-0.37915	0.110864	8.0273
TCAIM	ILMN_1671387	-0.379427	0.0767508	6.30329
CLEC2D	ILMN_1711702	-0.379598	0.182303	10.7636
LIN7C	ILMN_1691849	-0.379683	0.186752	5.60595
RNF11	ILMN_1810785	-0.381154	0.153628	7.54804
RPL8	ILMN_1811433	-0.381926	0.177584	6.9226
PRR13P1	ILMN_1732313	-0.38314	0.187276	6.72845
PNRC1	ILMN_1789955	-0.383193	0.173157	5.55363
GIT2	ILMN_2355776	-0.383333	0.166465	6.86948
APOBEC3G	ILMN_2232478	-0.384289	0.0951547	10.0874
CTLA4	ILMN_2261627	-0.3848	0.109702	6.18953
KPNA2	ILMN_1721868	-0.385617	0.111924	7.26878
TMEM107	ILMN_2413330	-0.385814	0.190733	5.64738
DHX9	ILMN_1656016	-0.386387	0.123573	8.69174
CD79A	ILMN_1659227	-0.38736	0.182203	9.14152
RP11-255B23.1|SRRM1	ILMN_1661664	-0.388974	0.142014	7.71035
ATP8A1	ILMN_1778358	-0.389155	0.118149	6.76911
PSMB8	ILMN_1767006	-0.389323	0.0693284	10.1258
NFKBIB	ILMN_1674152	-0.389546	0.150097	6.61586
C1orf43	ILMN_1660602	-0.38999	0.129406	7.5559
ERP29	ILMN_2251184	-0.39085	0.113307	9.1576
DTHD1	ILMN_1765773	-0.391143	0.18854	5.93601
PARP9	ILMN_2053527	-0.391549	0.166024	9.87076
STK24	ILMN_1695773	-0.391789	0.197943	5.79935
HSPA13	ILMN_3249645	-0.392008	0.118454	5.44276
CNPY3	ILMN_1669674	-0.39245	0.121302	8.9359
CHMP5	ILMN_1732534	-0.39387	0.0668102	9.88159
TVP23C|TVP23B|TVP23C-CDRT4	ILMN_1751492	-0.395175	0.128787	8.1096
PIPSL	ILMN_1676763	-0.396064	0.0909443	8.74992
HLTF	ILMN_1798588	-0.396081	0.133487	5.55937
LAMP3	ILMN_2170813	-0.39617	0.18303	8.65997
WAC	ILMN_1669727	-0.396422	0.198285	6.35514
NT5C3A	ILMN_2352121	-0.396594	0.150988	11.3064
WDR47	ILMN_1741869	-0.397782	0.124141	6.93922
GPR75-ASB3	ILMN_1699606	-0.39784	0.144371	6.92915
WDR89	ILMN_1659517	-0.398189	0.155914	5.42216
ZNF611	ILMN_2181469	-0.398942	0.129406	5.65423
TDG	ILMN_3305871	-0.399111	0.189568	5.40455
APOBEC3F	ILMN_2412172	-0.399455	0.13751	8.49937
ECE1	ILMN_1672174	-0.40036	0.0748354	5.74665
UBA3	ILMN_2324157	-0.4004	0.15485	8.53309
RP11-705C15.2	ILMN_1708905	-0.400633	0.0762777	7.68882
AC018463.4	ILMN_1805300	-0.401117	0.107593	5.91628
ARL5B	ILMN_1680465	-0.40141	0.163578	7.16631
GCH1	ILMN_1788802	-0.402117	0.150097	5.98556
FSCN1	ILMN_1808707	-0.402332	0.15047	10.5778
DNAJB14	ILMN_1668979	-0.402373	0.164985	5.41857
LETMD1	ILMN_2264681	-0.402714	0.150988	6.31203
AC125232.1	ILMN_1729269	-0.402756	0.131857	7.169
RIF1	ILMN_1755758	-0.403056	0.136089	5.64855
PIGA	ILMN_2367186	-0.403188	0.158991	5.15231
MAN1A1	ILMN_1742187	-0.403394	0.107593	6.83607
SFR1	ILMN_1671905	-0.403447	0.182203	8.29023
SP100	ILMN_2390586	-0.403673	0.15047	8.92917
MCTP2	ILMN_1792682	-0.404073	0.0506895	5.0025
CXorf56	ILMN_1730630	-0.404096	0.158991	5.31787
AGPAT3	ILMN_1654010	-0.404125	0.100741	6.27796
LGALS8|HEATR1	ILMN_2353358	-0.40449	0.147194	9.4135
ZNF586	ILMN_2274531	-0.404995	0.0748354	6.26245
CTSC	ILMN_1792885	-0.405343	0.193821	8.20192
G3BP1	ILMN_2357809	-0.406975	0.131857	6.71348
AC083899.3	ILMN_3241856	-0.40725	0.0715294	5.87279
GALK2	ILMN_1659682	-0.407606	0.150685	5.75225
PDLIM5	ILMN_2412281	-0.408282	0.125227	5.30582
ARPC4|ARPC4-TTLL3	ILMN_2393763	-0.408305	0.148238	9.64385
PGAP1	ILMN_2185665	-0.408488	0.187176	6.71466
TNFAIP8	ILMN_2414325	-0.408844	0.184339	10.6648
P2RY10	ILMN_2321578	-0.4093	0.0586903	9.589
PTPRO	ILMN_1720113	-0.409564	0.168871	8.01198
RNFT1|TBC1D3P1-DHX40P1	ILMN_1688606	-0.410081	0.152146	7.83217
ZNF626	ILMN_1794823	-0.41037	0.0715294	6.67726
IP6K2	ILMN_3185709	-0.410459	0.193821	6.90735
RP2	ILMN_1659255	-0.411735	0.123583	7.77722
POT1	ILMN_2327203	-0.412323	0.125227	5.86949
ELMO1	ILMN_1663627	-0.412856	0.0668708	6.00534
HNRNPA1	ILMN_1663447	-0.413116	0.187276	5.55441
PRR13|RP11-793H13.8	ILMN_1690063	-0.413967	0.164198	8.42259
SRP54	ILMN_1663149	-0.415705	0.187064	5.75108
SP140	ILMN_1778599	-0.41607	0.0645085	9.6478
SMG7	ILMN_2368597	-0.416226	0.109937	7.44747
CEP120	ILMN_1781077	-0.416709	0.170583	6.4214
CLK3	ILMN_1695961	-0.416958	0.150685	7.69282
ARID4B	ILMN_1761334	-0.417705	0.193456	7.41177
GCH1	ILMN_1812759	-0.418058	0.109555	8.9352
PRDM1	ILMN_1655077	-0.418564	0.0791298	9.41447
ACBD5	ILMN_1693250	-0.419746	0.164985	5.38864
CHST12	ILMN_1735058	-0.420637	0.123791	9.09818
U64863	ILMN_1806725	-0.42304	0.129127	5.7306
IPO7P2|IPO7	ILMN_1652378	-0.424175	0.173157	6.30356
CASC4|RP11-516C1.1	ILMN_2325574	-0.424905	0.162684	8.02283
IFI16	ILMN_1710937	-0.4261	0.0312373	11.413
PSMC4	ILMN_1687887	-0.426102	0.130651	8.81537
TAPBP	ILMN_1782851	-0.426251	0.12647	6.24654
BCL2L1|ABALON	ILMN_1742410	-0.426731	0.129886	6.11631
IL15	ILMN_2369221	-0.428211	0.13751	6.24938
DUSP10	ILMN_1759175	-0.429896	0.148037	6.23204
SAMD3	ILMN_1755415	-0.429926	0.144307	6.6833
TGIF1	ILMN_1702211	-0.431479	0.169518	5.78162
WHSC1L1	ILMN_1666715	-0.432076	0.0742663	5.27255
CCL4L2	ILMN_3235832	-0.432819	0.181098	13.2726
LIMK2	ILMN_2367671	-0.433024	0.159246	5.85563
RBM12	ILMN_1701229	-0.433631	0.158991	6.88066
MAP3K7	ILMN_2379326	-0.433873	0.173157	6.32909
LGALS8|HEATR1	ILMN_2356654	-0.433915	0.127129	9.78792
USP33	ILMN_2306077	-0.43425	0.198923	5.91829
ZMYM2	ILMN_2403823	-0.434847	0.121296	5.60595
CSGALNACT2	ILMN_1799208	-0.435411	0.183105	7.85195
NSF|NSFP1	ILMN_2251784	-0.435519	0.148239	5.12702
SP140	ILMN_2246882	-0.435897	0.0811796	8.44565
CHMP5	ILMN_2094166	-0.436141	0.0984291	9.88141
CALCRL	ILMN_1758281	-0.438427	0.164985	6.04411
TVP23C|TVP23C-CDRT4	ILMN_1789407	-0.439596	0.164198	7.23785
SON	ILMN_2323302	-0.439834	0.187064	6.91485
LGALS9B	ILMN_2113333	-0.440068	0.174888	5.70702
RBPJ	ILMN_1708537	-0.440554	0.187625	8.75189
MT2A	ILMN_1686664	-0.44103	0.185525	12.7388
TIGIT	ILMN_2125017	-0.441634	0.123573	7.06396
NEDD1	ILMN_1743208	-0.44178	0.175227	6.60449
FBXO6	ILMN_1701455	-0.442173	0.167457	9.12709
METRNL	ILMN_1790014	-0.444351	0.108828	8.57701
MXRA7	ILMN_3244611	-0.444572	0.107593	5.38205
CCT7	ILMN_1662954	-0.445594	0.112267	9.3324
MLLT4	ILMN_1654915	-0.446064	0.18091	6.6204
TWF1	ILMN_1681203	-0.446196	0.0824782	5.78635
CCNC	ILMN_2409395	-0.447028	0.144371	8.39413
GLE1	ILMN_1694323	-0.44706	0.0668708	6.11493
PPP2R5C	ILMN_1780913	-0.447228	0.193821	6.07586
OAS2	ILMN_1674063	-0.447485	0.18091	11.9696
FBXO11	ILMN_1678404	-0.447554	0.14854	5.99347
CD69	ILMN_1651316	-0.447723	0.146649	9.28607
VWA9	ILMN_1771326	-0.449147	0.100201	6.56164
RP3-470B24.5	ILMN_1899338	-0.45018	0.0586903	4.98203
ATP2C1	ILMN_2340565	-0.45229	0.144371	8.36057
IFIH1	ILMN_1781373	-0.452339	0.116754	10.3096
SNX20	ILMN_1798612	-0.452934	0.131163	6.03925
ANXA2	ILMN_1711899	-0.453041	0.19992	9.94314
TCEA1|TCEA1P2	ILMN_2357770	-0.453873	0.192761	9.6561
CD47	ILMN_2356991	-0.454007	0.10754	7.6054
STOM	ILMN_1766657	-0.454093	0.0845103	10.7204
CUL4B	ILMN_1691535	-0.455458	0.154841	6.34182
AK301274	ILMN_1858271	-0.45618	0.0668708	6.63473
TRIM5	ILMN_1737599	-0.456609	0.0737528	5.63063
MAT2B	ILMN_1673960	-0.458206	0.192761	5.90483
MYO5C	ILMN_1808789	-0.459759	0.0882076	6.8298
QKI	ILMN_1690476	-0.459775	0.160056	6.42163
EPSTI1	ILMN_2388547	-0.461973	0.125227	12.0399
ADAM10	ILMN_1718946	-0.46272	0.18091	8.1435
CCL4L2|CCL4	ILMN_1716276	-0.463588	0.177433	13.0451
PDE4D	ILMN_1791483	-0.46375	0.160173	9.13946
FYN	ILMN_1781207	-0.464975	0.18303	9.15675
RP11-61L23.2|TCAF2	ILMN_1652494	-0.465208	0.118454	5.23495
SAMD9	ILMN_1814305	-0.465938	0.121365	10.4468
MRPL45	ILMN_1808301	-0.466111	0.109555	7.38983
ARAP2	ILMN_3244434	-0.466169	0.0492314	8.23222
PDE4B	ILMN_1782922	-0.467681	0.0645085	8.63402
PSMC4	ILMN_2395389	-0.468276	0.14356	9.52104
ROCK1P1	ILMN_3248379	-0.469051	0.144307	7.33803
AC009950.1|SP110	ILMN_2415144	-0.469425	0.040066	11.0799
SPG21	ILMN_1733560	-0.470255	0.142014	6.71553
ZNF626|CTC-513N18.7	ILMN_2400661	-0.471532	0.0762777	6.27594
CD274	ILMN_1701914	-0.472504	0.190733	5.76914
CTSW	ILMN_1794364	-0.472648	0.177384	7.60289
UMAD1	ILMN_3303673	-0.47283	0.193675	6.61068
NSF	ILMN_1680687	-0.474017	0.0620954	6.95898
MLKL	ILMN_1737498	-0.474082	0.0721765	6.68929
ENPP4	ILMN_1781761	-0.474436	0.00305849	8.11732
MARCH1	ILMN_2094942	-0.474458	0.181098	6.85589
AKIRIN1	ILMN_1679383	-0.474539	0.168871	5.18041
SLAMF1	ILMN_1770768	-0.474934	0.168864	9.68567
SUMF2	ILMN_1685371	-0.47516	0.125227	7.12757
POLR2M	ILMN_1809511	-0.475839	0.15728	6.03196
AC083899.3|ANAPC1|AC093616.4	ILMN_3299447	-0.476312	0.0893307	5.69858
FEZ1	ILMN_1779071	-0.478255	0.112267	7.55688
SNX5	ILMN_1673676	-0.478852	0.120185	7.33578
NEK7	ILMN_1869897	-0.480396	0.167241	7.90474
CRLF3	ILMN_1660579	-0.481199	0.190733	8.63922
AP1G1	ILMN_2399627	-0.481406	0.134314	7.71266
INTS4P2|INTS4P1|INTS4|RP11-667F9.1	ILMN_1676233	-0.482025	0.107593	5.72015
KLRC1	ILMN_1752647	-0.482605	0.15485	7.50724
PHF11	ILMN_2284706	-0.484164	0.0943559	7.02302
RP11-887P2.3|RP11-490H24.5|PGAM1|PGAM1P2	ILMN_2112417	-0.487759	0.195131	10.691
IRF7	ILMN_1798181	-0.48888	0.155914	11.8738
JAK1	ILMN_1793384	-0.489438	0.177584	10.0605
NGRN	ILMN_1660345	-0.491106	0.11507	7.28712
CCM2	ILMN_1692271	-0.492676	0.113513	6.65729
TCTN3	ILMN_1678652	-0.492931	0.0492314	7.21009
CAPRIN1	ILMN_1754145	-0.493161	0.109555	8.39618
G3BP2	ILMN_2381758	-0.493379	0.146146	8.78316
AKIRIN1	ILMN_1658337	-0.494514	0.166682	8.63138
RTP5	ILMN_1717029	-0.495128	0.186752	6.5057
MAEA	ILMN_1689257	-0.496944	0.198285	6.05525
NT5C3A|NT5C3AP1	ILMN_1769734	-0.497608	0.135048	10.1173
USP1	ILMN_1737254	-0.498277	0.161247	6.29875
NCF1|NCF1B	ILMN_1697309	-0.498482	0.15047	9.90102
FEZ1	ILMN_1727992	-0.499032	0.0791639	5.41747
DDX58	ILMN_1797001	-0.499984	0.136264	7.8102
ACTG1	ILMN_1704961	-0.50015	0.189976	12.1994
IL32|RNU1-125P	ILMN_1778010	-0.501403	0.0737528	9.26367
RAB27A	ILMN_1665859	-0.501516	0.0168363	8.27236
SLC25A24	ILMN_1752639	-0.502127	0.19734	5.72508
TCP1	ILMN_1660661	-0.502173	0.125593	8.72048
AIDA	ILMN_1761072	-0.502847	0.124389	7.38432
CRTAP	ILMN_1665235	-0.503041	0.150097	6.41523
RP3-509L4.3	ILMN_2147920	-0.503149	0.0620954	7.64791
EPB41	ILMN_2323427	-0.503313	0.162172	6.82159
RGPD8	ILMN_3238854	-0.503321	0.18354	6.8495
TGFBR3	ILMN_1784287	-0.50337	0.164985	9.78212
CD74	ILMN_1761464	-0.503539	0.175227	7.04549
ATG4B	ILMN_2411915	-0.504426	0.18091	8.68889
KLRC1	ILMN_2384140	-0.506488	0.152146	8.09626
PGAM1P5	ILMN_1700025	-0.507297	0.183402	10.2294
SP100	ILMN_2284998	-0.508108	0.0620954	8.17829
FBXO7	ILMN_1667112	-0.508416	0.0951547	7.1687
GNG2	ILMN_1807925	-0.509272	0.101226	9.06358
TNFRSF9	ILMN_1813379	-0.509821	0.0586903	6.70449
CCM2	ILMN_1652198	-0.510554	0.19734	8.80907
RBBP4P1|RBBP4|RBBP4P2	ILMN_1783684	-0.510807	0.175227	9.316
KLRAP1	ILMN_1795431	-0.511604	0.155914	5.67484
PTPN22	ILMN_1715885	-0.513249	0.0921209	7.35914
ALYREF	ILMN_2364062	-0.515784	0.167208	6.64697
C9orf72	ILMN_1666742	-0.515933	0.151993	5.85599
LAMP3	ILMN_2170814	-0.515947	0.150097	10.1215
SERPINB10	ILMN_2147424	-0.516423	0.115746	4.96237
TRGV2	ILMN_1680772	-0.517377	0.155159	6.46115
F2R	ILMN_1742866	-0.520202	0.163199	7.69397
ENSAP2|ENSA	ILMN_2364700	-0.520551	0.111949	8.71734
PTPRO	ILMN_2316878	-0.521366	0.163199	7.87594
MAD2L1BP	ILMN_1798454	-0.52175	0.0780848	8.4095
VLDLR	ILMN_2361862	-0.52263	0.193456	5.7406
BTBD1|RP11-90B9.3	ILMN_1691927	-0.522729	0.187064	7.17399
RP1-136J15.5	ILMN_1674201	-0.526513	0.115938	6.54945
HNRNPA1P48|HNRNPA1|AC021224.1	ILMN_1732074	-0.526788	0.190733	12.2691
TRADD	ILMN_1793831	-0.528713	0.13751	6.726
EIF2AK2	ILMN_1706502	-0.530182	0.192361	10.8171
PPM1K	ILMN_3251222	-0.531208	0.0870517	5.44123
VCAM1	ILMN_2307903	-0.53283	0.193456	5.5221
B3GNT2	ILMN_1711102	-0.533467	0.118149	7.3983
ZFP36L2	ILMN_2150258	-0.534587	0.150097	10.611
RCAN2	ILMN_2120210	-0.53478	0.107593	4.98708
IFIT5	ILMN_1696654	-0.536347	0.130499	7.63173
RP11-61L23.2	ILMN_3237627	-0.536782	0.191461	9.08716
GNLY	ILMN_1708779	-0.537388	0.150097	11.9182
TUBB6	ILMN_1702636	-0.537698	0.121296	7.22082
SLC25A20	ILMN_1667429	-0.539418	0.113513	6.13104
PPP2R2D	ILMN_1805652	-0.540032	0.104524	7.45956
PHKB	ILMN_1652412	-0.541307	0.0586903	6.13488
STAT1	ILMN_1690105	-0.541352	0.123053	10.9038
TAP2|XXbac-BPG246D15.9	ILMN_1759250	-0.541614	0.02795	8.87947
VOPP1	ILMN_2226955	-0.541861	0.0869052	7.23988
RB1	ILMN_1696591	-0.541946	0.113321	7.31645
ARHGAP30	ILMN_1751164	-0.544026	0.146484	7.61064
FAM210A	ILMN_1658110	-0.544782	0.187176	7.28476
TRDV3	ILMN_1863099	-0.54605	0.0720887	6.41424
TRBV12-5	ILMN_1848464	-0.546353	0.0492314	6.04067
UNC93B1	ILMN_1654812	-0.546632	0.0962463	6.39278
CST7	ILMN_1679826	-0.548905	0.13751	10.1467
ZNF654	ILMN_2271894	-0.551018	0.164198	7.06431
LILRA5	ILMN_2357419	-0.552119	0.17509	5.50146
LAP3P2|PANDAR	ILMN_3295494	-0.553589	0.144307	8.58121
LRRC32	ILMN_2129161	-0.554111	0.132181	8.81684
WSB1	ILMN_1747759	-0.557684	0.186746	8.57097
MORC3	ILMN_1783702	-0.560763	0.150097	8.15344
LY6E	ILMN_1695404	-0.562557	0.131422	11.7204
PRDM1	ILMN_2294784	-0.562886	0.0791298	5.55676
NAPSB	ILMN_1723043	-0.563329	0.0737528	7.8408
GBP1	ILMN_1701114	-0.563725	0.155159	10.6426
P2RX5|P2RX5-TAX1BP3	ILMN_1677793	-0.565435	0.114103	6.45951
CDC42SE2	ILMN_1735594	-0.566068	0.0925452	8.70281
KCNJ2	ILMN_1780334	-0.567395	0.164198	6.2226
BTN3A2|BTN3A3	ILMN_1700067	-0.568867	0.113307	9.20469
IL27	ILMN_1753758	-0.57093	0.161129	5.44275
RALB	ILMN_1676358	-0.571796	0.040066	9.49739
MCRS1	ILMN_1713147	-0.579212	0.0951547	6.28889
PPM1A	ILMN_2410516	-0.580799	0.18091	7.33102
ISY1|ISY1-RAB43	ILMN_1662128	-0.581045	0.129406	8.00817
ZNF735|ZNF679	ILMN_1666420	-0.584713	0.18683	6.52155
DTX3L	ILMN_1784380	-0.585561	0.0668708	6.93829
ABHD17B	ILMN_2374362	-0.58593	0.0951547	6.5615
UBE2L6	ILMN_1703108	-0.586371	0.0586903	10.0564
KLHL4	ILMN_1701700	-0.587864	0.0229026	4.7136
SPATS2L	ILMN_1683678	-0.593214	0.12647	8.81347
LMNB1	ILMN_2126706	-0.594888	0.0285044	8.46963
KLRD1	ILMN_1799134	-0.596249	0.0792466	9.91951
YWHAZ	ILMN_1669286	-0.597785	0.174888	6.87899
NEURL3	ILMN_2235851	-0.599985	0.177584	6.96588
GTF2IP4	ILMN_2208158	-0.601652	0.13751	7.46341
MATR3	ILMN_2411076	-0.603879	0.159839	8.54427
XRN1	ILMN_2384216	-0.604052	0.0775224	5.54509
C3orf14	ILMN_2224486	-0.604471	0.0229026	7.00177
RASSF5	ILMN_1813795	-0.606245	0.107593	7.0815
MCL1	ILMN_1756806	-0.606804	0.108828	9.15224
LGALS9	ILMN_2412214	-0.609044	0.124424	8.14869
IRF7	ILMN_2349061	-0.613307	0.125593	10.2436
MLKL	ILMN_1715863	-0.613517	0.040066	6.62627
BZW1P2|BZW1	ILMN_1704760	-0.614134	0.104778	6.64219
WDR1	ILMN_1675844	-0.61659	0.107593	7.75962
SERPINB9	ILMN_1742052	-0.617154	0.125593	6.85464
TLR8	ILMN_1657892	-0.617436	0.148224	7.52012
APOL6	ILMN_1687201	-0.617481	0.104524	6.14375
SAMD3	ILMN_2343618	-0.617839	0.0586903	6.86889
TSC22D3	ILMN_2276952	-0.618659	0.193675	6.95875
RNF38	ILMN_2353327	-0.618784	0.0753506	6.58722
WTAP	ILMN_1734544	-0.620232	0.150097	7.97743
TNFRSF21	ILMN_1699695	-0.620764	0.15485	8.1432
ALDOA	ILMN_1736700	-0.621608	0.156749	11.7482
PICALM	ILMN_1778709	-0.625232	0.13534	6.52128
ACTA2|ACTA2-AS1	ILMN_1671703	-0.628349	0.0586903	8.32626
GZMB	ILMN_2109489	-0.629086	0.0951547	12.1996
TMPO	ILMN_1768816	-0.630223	0.0613297	5.95711
IFI44	ILMN_1760062	-0.630529	0.193821	11.3866
SASH1	ILMN_2185984	-0.636677	0.104524	7.19476
ZBP1	ILMN_1765994	-0.641712	0.18091	8.86235
SLC27A2	ILMN_1700831	-0.646116	0.040066	7.16024
GBP5	ILMN_2114568	-0.647513	0.0811796	10.8946
PPM1K	ILMN_2070044	-0.652084	0.0296911	8.51014
MARCH1	ILMN_1681101	-0.653235	0.10632	6.35656
AZIN1	ILMN_1704550	-0.653712	0.18354	6.62929
TRIM5	ILMN_1704972	-0.654246	0.0709476	8.8785
OASL	ILMN_1681721	-0.659186	0.188235	6.44969
PROK2	ILMN_1775257	-0.662483	0.136264	6.03255
SP140	ILMN_1703263	-0.663003	0.0296911	8.26903
TCAF2	ILMN_1740818	-0.663116	0.118454	6.34234
RP11-566K19.8|RP11-467L19.11	ILMN_3219695	-0.6644	0.0913017	7.04924
IL2RA	ILMN_1683774	-0.666679	0.0791298	8.65856
DDX60	ILMN_1795181	-0.667959	0.107593	9.50522
PTP4A1P7	ILMN_3301372	-0.669772	0.13592	7.66813
GCH1	ILMN_2335813	-0.679466	0.0668708	6.83562
PRF1	ILMN_1740633	-0.686213	0.113513	10.7547
CXCR4	ILMN_1801584	-0.686645	0.15047	12.1677
SASH1	ILMN_1712673	-0.69476	0.0965652	6.9991
TRGC1|TRGC2	ILMN_1723944	-0.699189	0.0296911	9.02631
PGAM1	ILMN_3247895	-0.70283	0.139857	8.97828
AIDA|RP11-181C21.4	ILMN_1732278	-0.704941	0.0882076	6.29446
TLR7	ILMN_1677827	-0.706752	0.0900805	7.28177
CFB|XXbac-BPG116M5.17	ILMN_1774287	-0.708767	0.109555	6.13237
TSPAN13	ILMN_2130525	-0.710242	0.040066	7.54757
CASP8	ILMN_1673757	-0.713284	0.109555	6.63448
KIR3DL1	ILMN_2402106	-0.715359	0.107593	5.86776
MCOLN2	ILMN_1660462	-0.719115	0.00240644	9.94851
SNAP23	ILMN_1687519	-0.723428	0.143603	7.60548
CH17-431G21.1|NPEPPS	ILMN_1680435	-0.726326	0.107498	5.8208
ROCK1P1|ROCK1	ILMN_3243055	-0.728721	0.106941	6.94859
IKZF3	ILMN_2300695	-0.730151	0.150988	5.85618
IDO1	ILMN_1656310	-0.731854	0.150097	10.1967
IL32	ILMN_2368530	-0.732112	0.00240644	11.8025
QKI	ILMN_2336280	-0.735317	0.0951547	6.46769
IFIT2	ILMN_1739428	-0.736314	0.176638	10.4113
LAIR2	ILMN_2323933	-0.74176	0.192305	7.85256
AIDA|RP11-181C21.4	ILMN_1659752	-0.747724	0.0951547	6.54496
PGAM1	ILMN_1661366	-0.750954	0.14118	9.25907
IFIT1	ILMN_1699331	-0.753408	0.112267	5.70108
PGK1	ILMN_1779258	-0.756045	0.163199	11.1215
IL1RN	ILMN_1689734	-0.765999	0.128787	11.2572
CADM1	ILMN_1680132	-0.767692	0.1035	6.16429
KLRD1	ILMN_1797988	-0.768089	0.0365308	9.74659
EIF4G2	ILMN_2279635	-0.770576	0.162433	8.19625
CD8A	ILMN_1760374	-0.776995	0.0751561	8.34167
DYRK1A	ILMN_1660663	-0.778342	0.108819	7.32558
HSPD1P1	ILMN_1757278	-0.77887	0.0889594	6.34158
IDO1	ILMN_3239965	-0.779424	0.116235	10.8285
MSMO1|RP11-397D21.1	ILMN_1689842	-0.793375	0.0586903	6.92614
DUSP4	ILMN_1808391	-0.793856	0.101731	5.9044
OAS1	ILMN_1658247	-0.7976	0.18091	7.84352
RP11-277P12.6|KLRC3	ILMN_2386790	-0.799724	0.0329136	9.29595
ANKRD10	ILMN_1829845	-0.800324	0.154892	9.26771
IFI44L	ILMN_1835092	-0.803229	0.133707	8.18861
PLSCR1	ILMN_1745242	-0.80619	0.0792466	8.10414
TLR8	ILMN_1705047	-0.813174	0.0646626	5.91627
TSPAN13	ILMN_1669881	-0.82078	0.00240644	8.98572
HBM	ILMN_2091454	-0.829108	0.0620954	4.91847
CMPK2	ILMN_1783621	-0.839675	0.107593	6.62813
OAS2	ILMN_1709333	-0.845128	0.107593	6.17028
IFI44L	ILMN_1723912	-0.855367	0.13751	11.5774
STOM	ILMN_1696419	-0.869529	0.0416476	7.39317
CXCL13	ILMN_1718552	-0.871093	0.0850754	6.73771
OAS1	ILMN_2410826	-0.879253	0.153628	9.12764
RP11-566K19.8|RNF145	ILMN_3204933	-0.919994	0.109037	7.54539
CCL3L3	ILMN_1773245	-0.938725	0.0933003	12.7302
OAS2	ILMN_1736729	-0.942911	0.0468748	7.9715
IFI6	ILMN_2347798	-0.946571	0.150685	9.8293
BAZ2B|AC009506.2	ILMN_3289090	-0.95247	0.0715294	8.85924
NKD2	ILMN_1731206	-0.956444	0.00240644	6.03526
USP18	ILMN_3240420	-0.991513	0.118149	7.76927
IRG1	ILMN_3193271	-0.995171	0.107593	6.95209
LAG3	ILMN_1813338	-1.05882	0.0762777	8.57912
IFIT3	ILMN_1701789	-1.07228	0.187064	9.60177
IRG1	ILMN_1838319	-1.08976	0.113321	8.27448
IFIT3	ILMN_1664543	-1.20805	0.0737528	6.74668
ALAS2	ILMN_2367126	-1.21399	0.109555	6.17772
IFIT1	ILMN_1707695	-1.22101	0.147194	10.1281
SIGLEC14	ILMN_3243061	-1.27059	0.133047	8.47368
HBB	ILMN_2100437	-1.28136	0.191287	11.8545
HBA2|HBA1	ILMN_1667796	-1.46974	0.155159	11.1909
HBA1|HBA2	ILMN_3240144	-1.81073	0.114764	9.73623
IFIT3	ILMN_2239754	-1.84685	0.0347072	8.78828
